# Supplementary material for: Elevated GCN2 levels in cancer cells confer protection from mitotic stress and faster cell movement
Source: Cell Oncol (Dordr). 2026 May 11;49(4):92. doi: 10.1007/s13402-026-01214-5 (PMC13346413; doi:10.1007/s13402-026-01214-5)
Supplement: Supplementary file 11 — Supplementary Material 11 [file 13402_2026_1214_MOESM11_ESM.xlsx]

## Sheet: TableS1
Dataset 1: Spearman's rank correlation analyses of GCN2 expression level versus the expression level of all other genes measured using Illumina bead array in two cervical cancer cohorts
Genes showing positive or negative (dir) correlation (FDR < 0.05) in both cohort 1 and 2 are shown.
P value, FDR and correlation coefficient (cor) from spearman correlation analyses in cohort 1 (n = 156) and cohort 2 (n = 135) are shown.
Ranking of the 1000 most GCN2-correlating genes per direction was performed based on the average correlation coefficient (average cor) in cohort 1 and 2.
PROBE_ID	ENTREZID	SYMBOL	dir	cor cohort1	cor cohort2	p cohort1	p cohort2	FDR cohort1	FDR cohort2	rank	average cor
ILMN_2410864	9364	RAB28	neg	-0.540688	-0.747332	3.19413e-13	2.24238e-25	2.2518e-11	2.62862e-23	1	-0.64401
ILMN_1713322	221960	CCZ1B	neg	-0.596852	-0.676832	1.99005e-16	2.04438e-19	2.27878e-14	1.69461e-17	2	-0.636842
ILMN_2381758	9908	G3BP2	neg	-0.500406	-0.755012	2.89595e-11	3.81595e-26	1.21883e-09	4.55409e-24	3	-0.627709
ILMN_2199284	51434	ANAPC7	neg	-0.547385	-0.70747	1.4227e-13	8.67233e-22	1.08399e-11	8.81064e-20	4	-0.627427
ILMN_2399140	5878	RAB5C	neg	-0.502737	-0.744211	2.26651e-11	4.52279e-25	9.82487e-10	5.14949e-23	5	-0.623474
ILMN_1760922	9815	GIT2	neg	-0.546892	-0.685158	1.51093e-13	4.94964e-20	1.1468e-11	4.33882e-18	6	-0.616025
ILMN_1797576	65977	PLEKHA3	neg	-0.514137	-0.716934	6.65661e-12	1.38808e-22	3.30495e-10	1.48644e-20	7	-0.615535
ILMN_2346831	4247	MGAT2	neg	-0.541922	-0.670633	2.75567e-13	5.704e-19	1.97789e-11	4.44889e-17	8	-0.606277
ILMN_1713147	10445	MCRS1	neg	-0.516581	-0.693223	5.08847e-12	1.19704e-20	2.61825e-10	1.10815e-18	9	-0.604902
ILMN_1752270	55972	SLC25A40	neg	-0.551079	-0.655269	9.03626e-14	6.54309e-18	7.2473e-12	4.54825e-16	10	-0.603174
ILMN_1675844	9948	WDR1	neg	-0.506337	-0.691694	1.54689e-11	1.57243e-20	7.01232e-10	1.42896e-18	11	-0.599015
ILMN_2409451	10787	NCKAP1	neg	-0.47636	-0.720613	3.26476e-10	6.67155e-23	1.0185e-08	7.30221e-21	12	-0.598486
ILMN_1751289	54921	CHTF8	neg	-0.557394	-0.629707	4.10533e-14	2.81105e-16	3.47549e-12	1.49302e-14	13	-0.59355
ILMN_1802761	728505	WDR82P1	neg	-0.532504	-0.6525	8.37929e-13	1.00057e-17	5.38205e-11	6.74231e-16	14	-0.592502
ILMN_1660179	9782	MATR3	neg	-0.492467	-0.675512	6.57955e-11	2.54871e-19	2.5557e-09	2.08646e-17	15	-0.58399
ILMN_1651433	1633	DCK	neg	-0.420199	-0.745364	4.7341e-08	3.49433e-25	7.80221e-07	4.02478e-23	16	-0.582782
ILMN_2364700	2029	ENSA	neg	-0.531473	-0.629563	9.44383e-13	2.86811e-16	5.97707e-11	1.51926e-14	17	-0.580518
ILMN_1695827	5499	PPP1CA	neg	-0.54551	-0.610516	1.78738e-13	3.79278e-15	1.32614e-11	1.67984e-13	18	-0.578013
ILMN_2221673	54529	ASNSD1	neg	-0.4863	-0.666129	1.22701e-10	1.1838e-18	4.36393e-09	9.02012e-17	19	-0.576215
ILMN_2361324	91833	WDR20	neg	-0.630326	-0.518435	1.17762e-18	1.19002e-10	1.66633e-16	1.91826e-09	20	-0.57438
ILMN_1704702	4176	MCM7	neg	-0.489023	-0.654456	9.33234e-11	7.41642e-18	3.43864e-09	5.1194e-16	21	-0.571739
ILMN_1706397	79643	CHMP6	neg	-0.518604	-0.619806	4.06728e-12	1.10045e-15	2.15435e-10	5.24061e-14	22	-0.569205
ILMN_1674201	441511	LOC441511	neg	-0.505261	-0.631508	1.7348e-11	2.18142e-16	7.74669e-10	1.17755e-14	23	-0.568385
ILMN_1708954	54433	GAR1	neg	-0.531414	-0.604729	9.5089e-13	8.03478e-15	5.99909e-11	3.32311e-13	24	-0.568071
ILMN_1708604	51622	CCZ1	neg	-0.481976	-0.653778	1.88532e-10	8.22904e-18	6.26646e-09	5.64102e-16	25	-0.567877
ILMN_1767579	11103	KRR1	neg	-0.486355	-0.649139	1.22023e-10	1.66585e-17	4.34763e-09	1.07499e-15	26	-0.567747
ILMN_1798108	79624	ARMT1	neg	-0.52323	-0.611755	2.42336e-12	3.22356e-15	1.36383e-10	1.45141e-13	27	-0.567492
ILMN_1734833	4683	NBN	neg	-0.570798	-0.564117	7.27184e-15	1.04281e-12	6.89259e-13	2.71078e-11	28	-0.567457
ILMN_2378100	26234	FBXL5	neg	-0.470909	-0.663773	5.51077e-10	1.72597e-18	1.60306e-08	1.29031e-16	29	-0.567341
ILMN_1769319	7555	CNBP	neg	-0.48355	-0.650939	1.61363e-10	1.26883e-17	5.54005e-09	8.46359e-16	30	-0.567245
ILMN_1743299	5828	PEX2	neg	-0.512697	-0.621015	7.79062e-12	9.33969e-16	3.7642e-10	4.50191e-14	31	-0.566856
ILMN_2299045	55589	BMP2K	neg	-0.458549	-0.67512	1.74641e-09	2.72096e-19	4.36823e-08	2.21831e-17	32	-0.566834
ILMN_1804306	653639	LYPLA2P1	neg	-0.550209	-0.579764	1.00605e-13	1.73176e-13	8.00395e-12	5.34391e-12	33	-0.564987
ILMN_2337789	51257	2024-03-02	neg	-0.484257	-0.643176	1.50421e-10	4.0513e-17	5.23698e-09	2.47717e-15	34	-0.563717
ILMN_1781151	25852	ARMC8	neg	-0.576983	-0.546871	3.185e-15	6.78485e-12	3.21913e-13	1.46901e-10	35	-0.561927
ILMN_2320853	7323	UBE2D3	neg	-0.452772	-0.669758	2.94807e-09	6.57959e-19	6.83056e-08	5.1117e-17	36	-0.561265
ILMN_1721659	643668	PSMC1P9	neg	-0.509244	-0.611933	1.13254e-11	3.14886e-15	5.29144e-10	1.42101e-13	37	-0.560588
ILMN_1768816	7112	TMPO	neg	-0.464046	-0.654287	1.05156e-09	7.61121e-18	2.81505e-08	5.23562e-16	38	-0.559166
ILMN_2188374	11260	XPOT	neg	-0.460694	-0.65618	1.43435e-09	5.68461e-18	3.67111e-08	3.97942e-16	39	-0.558437
ILMN_1733654	541578	CXorf40B	neg	-0.508108	-0.607927	1.27974e-11	5.31686e-15	5.90948e-10	2.30487e-13	40	-0.558017
ILMN_1717099	10311	DSCR3	neg	-0.49668	-0.617531	4.26792e-11	1.49568e-15	1.73966e-09	7.00496e-14	41	-0.557105
ILMN_2338480	55288	RHOT1	neg	-0.469013	-0.639546	6.59712e-10	6.89295e-17	1.86966e-08	4.08851e-15	42	-0.55428
ILMN_1757439	5936	RBM4	neg	-0.48198	-0.626327	1.88459e-10	4.5035e-16	6.26646e-09	2.25932e-14	43	-0.554154
ILMN_1805590	51691	LSM8	neg	-0.495038	-0.611114	5.05552e-11	3.50679e-15	2.00701e-09	1.56471e-13	44	-0.553076
ILMN_2239772	728917	ABHD17AP1	neg	-0.446871	-0.658594	4.98297e-09	3.90576e-18	1.07647e-07	2.80352e-16	45	-0.552733
ILMN_1732509	55631	LRRC40	neg	-0.482148	-0.622183	1.85368e-10	7.96494e-16	6.21344e-09	3.88654e-14	46	-0.552165
ILMN_2392717	51574	LARP7	neg	-0.462838	-0.641215	1.17646e-09	5.40373e-17	3.1199e-08	3.2539e-15	47	-0.552027
ILMN_1673757	841	CASP8	neg	-0.430403	-0.672854	2.04706e-08	3.96055e-19	3.72722e-07	3.1385e-17	48	-0.551628
ILMN_1662954	10574	CCT7	neg	-0.515436	-0.586461	5.77252e-12	7.79692e-14	2.93214e-10	2.62695e-12	49	-0.550948
ILMN_1680687	4905	NSF	neg	-0.534717	-0.566886	6.47256e-13	7.64123e-13	4.27405e-11	2.04292e-11	50	-0.550802
ILMN_2226955	81552	VOPP1	neg	-0.547448	-0.553605	1.41176e-13	3.3072e-12	1.07981e-11	7.71718e-11	51	-0.550527
ILMN_2389273	8087	FXR1	neg	-0.515039	-0.584543	6.02944e-12	9.81763e-14	3.04702e-10	3.21483e-12	52	-0.549791
ILMN_2401618	6945	MLX	neg	-0.508014	-0.591273	1.29278e-11	4.34477e-14	5.95581e-10	1.53704e-12	53	-0.549643
ILMN_1688606	51136	RNFT1	neg	-0.42067	-0.678446	4.55707e-08	1.55851e-19	7.54273e-07	1.30829e-17	54	-0.549558
ILMN_1704236	4149	MAX	neg	-0.440927	-0.657387	8.37084e-09	4.714e-18	1.68694e-07	3.33532e-16	55	-0.549157
ILMN_2327203	25913	POT1	neg	-0.420567	-0.673636	4.59558e-08	3.4805e-19	7.5992e-07	2.78033e-17	56	-0.547101
ILMN_1702114	23420	NOMO1	neg	-0.52811	-0.564174	1.39145e-12	1.03617e-12	8.40382e-11	2.69745e-11	57	-0.546142
ILMN_2116594	51463	GPR89B	neg	-0.457592	-0.63449	1.90605e-09	1.42838e-16	4.72577e-08	7.97119e-15	58	-0.546041
ILMN_1653143	11319	ECD	neg	-0.494815	-0.596755	5.17296e-11	2.20529e-14	2.04544e-09	8.30591e-13	59	-0.545785
ILMN_2289775	10456	HAX1	neg	-0.474518	-0.616528	3.90042e-10	1.71093e-15	1.17965e-08	7.95665e-14	60	-0.545523
ILMN_2383435	5716	PSMD10	neg	-0.408314	-0.68029	1.21454e-07	1.14078e-19	1.78487e-06	9.74139e-18	61	-0.544302
ILMN_1696432	3417	IDH1	neg	-0.439073	-0.646464	9.82049e-09	2.48778e-17	1.94934e-07	1.54985e-15	62	-0.542769
ILMN_1706958	5111	PCNA	neg	-0.453617	-0.630997	2.73254e-09	2.3446e-16	6.43005e-08	1.26219e-14	63	-0.542307
ILMN_1766798	23527	ACAP2	neg	-0.495318	-0.587501	4.91199e-11	6.87688e-14	1.96183e-09	2.32885e-12	64	-0.54141
ILMN_1712357	3190	HNRNPK	neg	-0.403704	-0.67857	1.73337e-07	1.52636e-19	2.4336e-06	1.28675e-17	65	-0.541137
ILMN_1745421	55954	ZMAT5	neg	-0.493272	-0.588928	6.06006e-11	5.78395e-14	2.36784e-09	1.98589e-12	66	-0.5411
ILMN_1669674	10695	CNPY3	neg	-0.47649	-0.604058	3.2239e-10	8.75641e-15	1.00893e-08	3.59158e-13	67	-0.540274
ILMN_1653738	92105	INTS4	neg	-0.535595	-0.544639	5.83922e-13	8.57915e-12	3.90794e-11	1.80235e-10	68	-0.540117
ILMN_1741841	25962	VIRMA	neg	-0.546572	-0.532385	1.57087e-13	3.01793e-11	1.18323e-11	5.55653e-10	69	-0.539479
ILMN_1755834	2237	FEN1	neg	-0.50442	-0.574496	1.89696e-11	3.20358e-13	8.35084e-10	9.37462e-12	70	-0.539458
ILMN_1795719	6117	RPA1	neg	-0.479025	-0.597935	2.51893e-10	1.9026e-14	8.18032e-09	7.29059e-13	71	-0.53848
ILMN_1737627	1432	MAPK14	neg	-0.488141	-0.588557	1.02002e-10	6.05088e-14	3.69407e-09	2.07036e-12	72	-0.538349
ILMN_1776173	5713	PSMD7	neg	-0.477989	-0.598528	2.78682e-10	1.76599e-14	8.87571e-09	6.83321e-13	73	-0.538259
ILMN_1742167	84790	TUBA1C	neg	-0.512271	-0.563636	8.16064e-12	1.10036e-12	3.92384e-10	2.83475e-11	74	-0.537953
ILMN_1735333	4077	NBR1	neg	-0.478411	-0.596981	2.67462e-10	2.14394e-14	8.57349e-09	8.12116e-13	75	-0.537696
ILMN_1687941	6047	RNF4	neg	-0.488393	-0.585984	9.945e-11	8.258e-14	3.61487e-09	2.77287e-12	76	-0.537188
ILMN_1766408	865	CBFB	neg	-0.541288	-0.53296	2.97294e-13	2.84818e-11	2.11849e-11	5.31261e-10	77	-0.537124
ILMN_1711878	58478	ENOPH1	neg	-0.466653	-0.60758	8.24072e-10	5.56139e-15	2.2705e-08	2.4056e-13	78	-0.537116
ILMN_1733175	647044	FAM220BP	neg	-0.477921	-0.595435	2.80542e-10	2.59938e-14	8.90631e-09	9.6616e-13	79	-0.536678
ILMN_1708787	199692	ZNF627	neg	-0.422252	-0.650419	4.00821e-08	1.3729e-17	6.72905e-07	9.06619e-16	80	-0.536336
ILMN_1773847	1781	DYNC1I2	neg	-0.413238	-0.657911	8.25689e-08	4.34523e-18	1.27689e-06	3.08543e-16	81	-0.535574
ILMN_1727249	253725	WASHC2C	neg	-0.500399	-0.570293	2.89787e-11	5.19182e-13	1.21883e-09	1.43853e-11	82	-0.535346
ILMN_1653367	6883	TAF12	neg	-0.505782	-0.564106	1.6413e-11	1.04403e-12	7.37283e-10	2.71078e-11	83	-0.534944
ILMN_1662128	57461	ISY1	neg	-0.428833	-0.638287	2.33311e-08	8.27479e-17	4.1827e-07	4.79333e-15	84	-0.53356
ILMN_1722698	25898	RCHY1	neg	-0.474576	-0.592035	3.87897e-10	3.95667e-14	1.17676e-08	1.41618e-12	85	-0.533305
ILMN_2339627	11316	COPE	neg	-0.519332	-0.546543	3.75067e-12	7.02316e-12	2.0107e-10	1.51235e-10	86	-0.532938
ILMN_2296057	835	CASP2	neg	-0.537555	-0.526331	4.63477e-13	5.5161e-11	3.15514e-11	9.6112e-10	87	-0.531943
ILMN_2366246	10483	SEC23B	neg	-0.512334	-0.551477	8.10454e-12	4.15739e-12	3.90635e-10	9.48871e-11	88	-0.531906
ILMN_1689257	10296	MAEA	neg	-0.386141	-0.674794	6.40486e-07	2.87255e-19	7.62501e-06	2.3323e-17	89	-0.530468
ILMN_1656016	1660	DHX9	neg	-0.475342	-0.585148	3.60253e-10	9.13031e-14	1.10817e-08	3.01467e-12	90	-0.530245
ILMN_1753353	7884	SLBP	neg	-0.379518	-0.680329	1.02847e-06	1.13324e-19	1.1446e-05	9.71885e-18	91	-0.529923
ILMN_1805535	51231	VRK3	neg	-0.428624	-0.630141	2.37396e-08	2.64481e-16	4.24826e-07	1.4085e-14	92	-0.529382
ILMN_2260725	9589	WTAP	neg	-0.601024	-0.456722	1.08481e-16	2.58e-08	1.30243e-14	2.37181e-07	93	-0.528873
ILMN_1717420	55284	UBE2W	neg	-0.502355	-0.554863	2.35979e-11	2.88666e-12	1.01624e-09	6.80805e-11	94	-0.528609
ILMN_1810719	54165	DCUN1D1	neg	-0.390339	-0.666352	4.71855e-07	1.14216e-18	5.84581e-06	8.73639e-17	95	-0.528346
ILMN_1667925	79031	PDCL3	neg	-0.430886	-0.624967	1.96594e-08	5.43533e-16	3.59938e-07	2.70551e-14	96	-0.527927
ILMN_2338447	5926	ARID4A	neg	-0.450258	-0.604756	3.69148e-09	8.0064e-15	8.26308e-08	3.3183e-13	97	-0.527507
ILMN_1679577	84193	SETD3	neg	-0.519451	-0.534891	3.70149e-12	2.34301e-11	1.998e-10	4.45037e-10	98	-0.527171
ILMN_2279635	1982	EIF4G2	neg	-0.393192	-0.660228	3.82439e-07	3.02396e-18	4.89413e-06	2.21062e-16	99	-0.52671
ILMN_1759359	91408	BTF3L4	neg	-0.399282	-0.653607	2.42614e-07	8.44778e-18	3.28054e-06	5.76586e-16	100	-0.526445
ILMN_1667086	26985	AP3M1	neg	-0.489113	-0.563317	9.24789e-11	1.14016e-12	3.41792e-09	2.92967e-11	101	-0.526215
ILMN_1712389	51192	CKLF	neg	-0.388336	-0.66288	5.46226e-07	1.98917e-18	6.66713e-06	1.48148e-16	102	-0.525608
ILMN_2251184	10961	ERP29	neg	-0.496736	-0.554288	4.24304e-11	3.07226e-12	1.73666e-09	7.22857e-11	103	-0.525512
ILMN_1769082	81567	TXNDC5	neg	-0.443416	-0.607282	6.74465e-09	5.78043e-15	1.39761e-07	2.47871e-13	104	-0.525349
ILMN_1723212	6428	SRSF3	neg	-0.483845	-0.565789	1.567e-10	8.64611e-13	5.42697e-09	2.28689e-11	105	-0.524817
ILMN_1763162	1802	DPH2	neg	-0.458578	-0.590927	1.74193e-09	4.53244e-14	4.36724e-08	1.59489e-12	106	-0.524752
ILMN_1673380	55970	GNG12	neg	-0.404815	-0.644622	1.59173e-07	3.27167e-17	2.26199e-06	2.01916e-15	107	-0.524719
ILMN_1708627	653226	SRP9P1	neg	-0.35637	-0.689535	4.96922e-06	2.30407e-20	4.46036e-05	2.07481e-18	108	-0.522953
ILMN_1703969	23042	PDXDC1	neg	-0.489633	-0.553185	8.77487e-11	3.46071e-12	3.24916e-09	8.03753e-11	109	-0.521409
ILMN_1696591	5925	RB1	neg	-0.47543	-0.566074	3.57201e-10	8.37315e-13	1.10049e-08	2.21765e-11	110	-0.520752
ILMN_1686535	84255	SLC37A3	neg	-0.520503	-0.518776	3.29142e-12	1.15164e-10	1.8112e-10	1.86178e-09	111	-0.519639
ILMN_1666742	203228	C9orf72	neg	-0.477922	-0.5613	2.80532e-10	1.42647e-12	8.90631e-09	3.57719e-11	112	-0.519611
ILMN_2394498	25949	SYF2	neg	-0.443484	-0.595318	6.70478e-09	2.63732e-14	1.3908e-07	9.74776e-13	113	-0.519401
ILMN_2396948	29893	PSMC3IP	neg	-0.498097	-0.540692	3.68444e-11	1.29359e-11	1.52378e-09	2.62306e-10	114	-0.519395
ILMN_2161508	57157	PHTF2	neg	-0.387656	-0.649998	5.73928e-07	1.46322e-17	6.94958e-06	9.59866e-16	115	-0.518827
ILMN_2353327	152006	RNF38	neg	-0.470398	-0.56662	5.7854e-10	7.87402e-13	1.66341e-08	2.10232e-11	116	-0.518509
ILMN_1700950	646567	OSTCP2	neg	-0.359993	-0.675919	3.91468e-06	2.3816e-19	3.60697e-05	1.95775e-17	117	-0.517956
ILMN_2410516	5494	PPM1A	neg	-0.350403	-0.684267	7.31388e-06	5.77382e-20	6.20239e-05	5.03899e-18	118	-0.517335
ILMN_1663145	408050	NOMO3	neg	-0.459482	-0.574788	1.60344e-09	3.09686e-13	4.06711e-08	9.12974e-12	119	-0.517135
ILMN_1703427	6651	SON	neg	-0.43604	-0.597842	1.27278e-08	1.92489e-14	2.45509e-07	7.36177e-13	120	-0.516941
ILMN_1685845	84271	POLDIP3	neg	-0.485471	-0.548291	1.3329e-10	5.83862e-12	4.69834e-09	1.28094e-10	121	-0.516881
ILMN_2395969	10935	PRDX3	neg	-0.349539	-0.684106	7.72987e-06	5.9371e-20	6.52167e-05	5.15877e-18	122	-0.516822
ILMN_1742276	84060	RBM48	neg	-0.437299	-0.595828	1.1432e-08	2.47547e-14	2.22683e-07	9.23571e-13	123	-0.516563
ILMN_1715635	8992	ATP6V0E1	neg	-0.439513	-0.59301	9.45608e-09	3.50931e-14	1.88645e-07	1.27099e-12	124	-0.516262
ILMN_1743347	208	AKT2	neg	-0.539521	-0.492089	3.67112e-13	1.34842e-09	2.56074e-11	1.67693e-08	125	-0.515805
ILMN_1675186	4200	ME2	neg	-0.454036	-0.577441	2.63116e-09	2.27444e-13	6.22739e-08	6.8583e-12	126	-0.515739
ILMN_1677240	84068	SLC10A7	neg	-0.458329	-0.572744	1.78195e-09	3.92113e-13	4.44589e-08	1.11933e-11	127	-0.515536
ILMN_1793384	3716	JAK1	neg	-0.447286	-0.583455	4.80412e-09	1.11806e-13	1.04353e-07	3.61335e-12	128	-0.51537
ILMN_1780699	57215	THAP11	neg	-0.465203	-0.565258	9.43964e-10	9.17704e-13	2.56163e-08	2.41122e-11	129	-0.515231
ILMN_2340565	27032	ATP2C1	neg	-0.423537	-0.606667	3.60957e-08	6.25892e-15	6.12206e-07	2.67231e-13	130	-0.515102
ILMN_1762071	55028	C17orf80	neg	-0.45898	-0.570437	1.67887e-09	5.10726e-13	4.24213e-08	1.41907e-11	131	-0.514709
ILMN_2405521	10797	MTHFD2	neg	-0.409221	-0.620149	1.13171e-07	1.05052e-15	1.67933e-06	5.01492e-14	132	-0.514685
ILMN_1749297	86	ACTL6A	neg	-0.491115	-0.538175	7.55057e-11	1.67633e-11	2.84367e-09	3.28159e-10	133	-0.514645
ILMN_1776021	7458	EIF4H	neg	-0.510128	-0.518794	1.02947e-11	1.14959e-10	4.87892e-10	1.86066e-09	134	-0.514461
ILMN_2411915	23192	ATG4B	neg	-0.439233	-0.589668	9.68641e-09	5.28602e-14	1.92659e-07	1.83722e-12	135	-0.51445
ILMN_1758679	64418	TMEM168	neg	-0.485333	-0.543567	1.35136e-10	9.59651e-12	4.73814e-09	2.00756e-10	136	-0.51445
ILMN_1701753	644063	HNRNPKP4	neg	-0.348236	-0.679516	8.39979e-06	1.30077e-19	6.99159e-05	1.10126e-17	137	-0.513876
ILMN_1704383	4591	TRIM37	neg	-0.482098	-0.545567	1.86289e-10	7.78322e-12	6.22324e-09	1.65799e-10	138	-0.513832
ILMN_1700515	284018	C17orf58	neg	-0.399046	-0.62859	2.46969e-07	3.28698e-16	3.3282e-06	1.69579e-14	139	-0.513818
ILMN_1704550	51582	AZIN1	neg	-0.428935	-0.598273	2.31333e-08	1.82349e-14	4.15101e-07	7.00098e-13	140	-0.513604
ILMN_2339825	10730	YME1L1	neg	-0.39117	-0.635972	4.43956e-07	1.15532e-16	5.55576e-06	6.55819e-15	141	-0.513571
ILMN_1736585	10972	TMED10	neg	-0.448472	-0.576525	4.32599e-09	2.53112e-13	9.53258e-08	7.57463e-12	142	-0.512498
ILMN_1737964	84641	MFSD14B	neg	-0.516667	-0.508316	5.0403e-12	3.09828e-10	2.60022e-10	4.48357e-09	143	-0.512492
ILMN_1666827	60684	TRAPPC11	neg	-0.474116	-0.550327	4.05426e-10	4.7016e-12	1.22059e-08	1.05575e-10	144	-0.512222
ILMN_1681678	58190	CTDSP1	neg	-0.450927	-0.573402	3.47764e-09	3.63478e-13	7.85542e-08	1.05276e-11	145	-0.512165
ILMN_1688127	341457	PPIAP8	neg	-0.406535	-0.617588	1.39414e-07	1.48425e-15	2.02329e-06	6.96788e-14	146	-0.512061
ILMN_1759948	286140	RNF5P1	neg	-0.517955	-0.506068	4.37071e-12	3.81624e-10	2.28453e-10	5.40412e-09	147	-0.512012
ILMN_2394576	23291	FBXW11	neg	-0.555747	-0.467819	5.05155e-14	1.05916e-08	4.25835e-12	1.06351e-07	148	-0.511783
ILMN_2335813	2643	GCH1	neg	-0.411105	-0.612055	9.76648e-08	3.09842e-15	1.47353e-06	1.40143e-13	149	-0.51158
ILMN_1781135	10254	STAM2	neg	-0.348717	-0.674335	8.1463e-06	3.09959e-19	6.80634e-05	2.48607e-17	150	-0.511526
ILMN_2326737	10450	PPIE	neg	-0.476903	-0.54569	3.09734e-10	7.68287e-12	9.72399e-09	1.64014e-10	151	-0.511297
ILMN_1684770	7392	USF2	neg	-0.53842	-0.483969	4.18368e-13	2.73596e-09	2.86778e-11	3.19024e-08	152	-0.511195
ILMN_1801584	7852	CXCR4	neg	-0.440173	-0.581323	8.9337e-09	1.44044e-13	1.78945e-07	4.5296e-12	153	-0.510748
ILMN_1698621	10466	COG5	neg	-0.310603	-0.709963	7.93723e-05	5.3899e-22	0.000486745	5.53261e-20	154	-0.510283
ILMN_1713978	6388	SDF2	neg	-0.458894	-0.561499	1.69225e-09	1.39534e-12	4.27051e-08	3.50799e-11	155	-0.510196
ILMN_2363591	6386	SDCBP	neg	-0.431715	-0.588218	1.83403e-08	6.30493e-14	3.39235e-07	2.14986e-12	156	-0.509967
ILMN_1697742	285237	C3orf38	neg	-0.382844	-0.63558	8.11816e-07	1.22215e-16	9.33376e-06	6.91769e-15	157	-0.509212
ILMN_1686668	84340	GFM2	neg	-0.426196	-0.591044	2.90196e-08	4.4685e-14	5.0606e-07	1.57799e-12	158	-0.50862
ILMN_1786015	10664	CTCF	neg	-0.520174	-0.497048	3.41485e-12	8.67285e-10	1.87391e-10	1.13411e-08	159	-0.508611
ILMN_2208158	2970	GTF2IP1	neg	-0.367088	-0.650061	2.43286e-06	1.44944e-17	2.39419e-05	9.5398e-16	160	-0.508575
ILMN_1793831	8717	TRADD	neg	-0.483303	-0.533453	1.6536e-10	2.7101e-11	5.63818e-09	5.06986e-10	161	-0.508378
ILMN_1750029	2551	GABPA	neg	-0.479745	-0.536983	2.34769e-10	1.8938e-11	7.69995e-09	3.65673e-10	162	-0.508364
ILMN_1815723	129401	NUP35	neg	-0.336236	-0.679895	1.77528e-05	1.2199e-19	0.000134487	1.03723e-17	163	-0.508065
ILMN_1663149	6729	SRP54	neg	-0.387263	-0.628502	5.90523e-07	3.32755e-16	7.1114e-06	1.71226e-14	164	-0.507882
ILMN_1666156	9643	MORF4L2	neg	-0.394718	-0.620291	3.41516e-07	1.03044e-15	4.42764e-06	4.93093e-14	165	-0.507505
ILMN_1763007	64645	MFSD14A	neg	-0.435267	-0.578755	1.35914e-08	1.94986e-13	2.6115e-07	5.97042e-12	166	-0.507011
ILMN_1778152	63979	FIGNL1	neg	-0.412176	-0.6017	8.97851e-08	1.18287e-14	1.37879e-06	4.77138e-13	167	-0.506938
ILMN_1764329	56683	C21orf59	neg	-0.434572	-0.578682	1.44163e-08	1.96667e-13	2.7593e-07	6.01262e-12	168	-0.506627
ILMN_1752639	29957	SLC25A24	neg	-0.374781	-0.638164	1.43389e-06	8.42308e-17	1.52389e-05	4.865e-15	169	-0.506473
ILMN_1729318	26092	TOR1AIP1	neg	-0.408814	-0.603891	1.16816e-07	8.94572e-15	1.72438e-06	3.65409e-13	170	-0.506353
ILMN_2359345	10276	NET1	neg	-0.417496	-0.595044	5.88424e-08	2.72865e-14	9.48469e-07	1.00292e-12	171	-0.50627
ILMN_1693352	55052	MRPL20	neg	-0.353828	-0.658656	5.86429e-06	3.86803e-18	5.15402e-05	2.7967e-16	172	-0.506242
ILMN_1809193	5663	PSEN1	neg	-0.514684	-0.497714	6.26943e-12	8.16951e-10	3.13151e-10	1.07837e-08	173	-0.506199
ILMN_1763972	9414	TJP2	neg	-0.474694	-0.537356	3.83495e-10	1.82294e-11	1.16519e-08	3.53715e-10	174	-0.506025
ILMN_1815134	55300	PI4K2B	neg	-0.382851	-0.628908	8.11414e-07	3.14411e-16	9.33376e-06	1.63485e-14	175	-0.505879
ILMN_1754145	4076	CAPRIN1	neg	-0.40647	-0.605251	1.40119e-07	7.51309e-15	2.03054e-06	3.16012e-13	176	-0.50586
ILMN_1666634	11124	FAF1	neg	-0.487276	-0.524067	1.11265e-10	6.89079e-11	3.99304e-09	1.1738e-09	177	-0.505671
ILMN_1769040	10499	NCOA2	neg	-0.492144	-0.518632	6.7998e-11	1.16769e-10	2.61054e-09	1.88381e-09	178	-0.505388
ILMN_1778803	54469	ZFAND6	neg	-0.290956	-0.718568	0.000228828	1.00381e-22	0.00121011	1.08079e-20	179	-0.504762
ILMN_1656042	79932	KIAA0319L	neg	-0.426948	-0.581949	2.72742e-08	1.33756e-13	4.78143e-07	4.22621e-12	180	-0.504448
ILMN_1760649	5106	PCK2	neg	-0.484551	-0.524339	1.46082e-10	6.70971e-11	5.09488e-09	1.1469e-09	181	-0.504445
ILMN_1728256	9043	SPAG9	neg	-0.453193	-0.555514	2.83878e-09	2.69006e-12	6.63163e-08	6.41169e-11	182	-0.504353
ILMN_2175712	126328	NDUFA11	neg	-0.454259	-0.554196	2.57885e-09	3.10293e-12	6.11089e-08	7.27875e-11	183	-0.504227
ILMN_2106449	79666	PLEKHF2	neg	-0.409522	-0.598774	1.1055e-07	1.71231e-14	1.64415e-06	6.69083e-13	184	-0.504148
ILMN_1737475	83451	ABHD11	neg	-0.39085	-0.617418	4.54491e-07	1.51854e-15	5.66612e-06	7.09524e-14	185	-0.504134
ILMN_1723353	116224	FAM122A	neg	-0.466257	-0.541362	8.55269e-10	1.20693e-11	2.35318e-08	2.46499e-10	186	-0.503809
ILMN_1768399	27236	ARFIP1	neg	-0.473991	-0.533528	4.10353e-10	2.68967e-11	1.23355e-08	5.04115e-10	187	-0.503759
ILMN_1698427	79089	TMUB2	neg	-0.420969	-0.585537	4.44825e-08	8.71422e-14	7.38641e-07	2.90232e-12	188	-0.503253
ILMN_1796458	11345	GABARAPL2	neg	-0.370233	-0.636168	1.96327e-06	1.12324e-16	1.99653e-05	6.43138e-15	189	-0.5032
ILMN_2396813	29086	BABAM1	neg	-0.37198	-0.633806	1.74099e-06	1.57467e-16	1.79911e-05	8.7139e-15	190	-0.502893
ILMN_2360229	79109	MAPKAP1	neg	-0.458799	-0.545452	1.70705e-09	7.87768e-12	4.2989e-08	1.67272e-10	191	-0.502125
ILMN_1693124	644096	SDHAF1	neg	-0.499331	-0.504612	3.24013e-11	4.36385e-10	1.35702e-09	6.08031e-09	192	-0.501972
ILMN_1726930	80006	TRAPPC13	neg	-0.45331	-0.550558	2.80908e-09	4.58699e-12	6.56999e-08	1.03382e-10	193	-0.501934
ILMN_1698323	55041	PLEKHB2	neg	-0.305044	-0.69822	0.000107922	4.85193e-21	0.000633649	4.62123e-19	194	-0.501632
ILMN_1707763	7982	ST7	neg	-0.525433	-0.476993	1.88856e-12	4.95205e-09	1.10036e-10	5.39335e-08	195	-0.501213
ILMN_1686454	92610	TIFA	neg	-0.394006	-0.608409	3.60058e-07	4.99397e-15	4.63165e-06	2.17441e-13	196	-0.501208
ILMN_2274923	4338	MOCS2	neg	-0.264224	-0.737773	0.000858975	1.86294e-24	0.00373984	2.09697e-22	197	-0.500999
ILMN_1658830	54838	WBP1L	neg	-0.486041	-0.515439	1.25922e-10	1.58498e-10	4.4545e-09	2.48026e-09	198	-0.50074
ILMN_1738883	84282	RNF135	neg	-0.422744	-0.576987	3.85076e-08	2.39819e-13	6.50329e-07	7.20948e-12	199	-0.499866
ILMN_1702177	2739	GLO1	neg	-0.522043	-0.476242	2.76969e-12	5.27432e-09	1.54122e-10	5.69115e-08	200	-0.499143
ILMN_1798838	2017	CTTN	neg	-0.418085	-0.579814	5.61271e-08	1.72163e-13	9.09139e-07	5.32094e-12	201	-0.49895
ILMN_1660663	1859	DYRK1A	neg	-0.424107	-0.573779	3.44516e-08	3.48037e-13	5.86231e-07	1.01248e-11	202	-0.498943
ILMN_1778104	34	ACADM	neg	-0.392094	-0.604759	4.14766e-07	8.00389e-15	5.23012e-06	3.3183e-13	203	-0.498426
ILMN_1702198	643790	HMGN1P38	neg	-0.41595	-0.580714	6.65835e-08	1.54818e-13	1.05691e-06	4.82247e-12	204	-0.498332
ILMN_1685398	572	BAD	neg	-0.427059	-0.568906	2.70253e-08	6.08016e-13	4.74199e-07	1.65459e-11	205	-0.497983
ILMN_2322842	51535	PPHLN1	neg	-0.422752	-0.572483	3.84824e-08	4.04056e-13	6.50329e-07	1.14517e-11	206	-0.497618
ILMN_1658416	51023	MRPS18C	neg	-0.348246	-0.646598	8.39466e-06	2.43876e-17	6.99159e-05	1.52893e-15	207	-0.497422
ILMN_1676763	266971	PIPSL	neg	-0.452231	-0.541109	3.09469e-09	1.23897e-11	7.11205e-08	2.52262e-10	208	-0.49667
ILMN_2321485	5511	PPP1R8	neg	-0.467986	-0.525147	7.26941e-10	6.19833e-11	2.03687e-08	1.065e-09	209	-0.496566
ILMN_1699384	5528	PPP2R5D	neg	-0.427764	-0.564264	2.54943e-08	1.02577e-12	4.50931e-07	2.6739e-11	210	-0.496014
ILMN_1781077	153241	CEP120	neg	-0.416707	-0.574602	6.26782e-08	3.16436e-13	1.00133e-06	9.30105e-12	211	-0.495654
ILMN_1679044	644584	LOC644584	neg	-0.512845	-0.478018	7.66583e-12	4.54246e-09	3.71457e-10	5.01061e-08	212	-0.495431
ILMN_1773485	9444	QKI	neg	-0.483395	-0.507386	1.63859e-10	3.37796e-10	5.59663e-09	4.83881e-09	213	-0.49539
ILMN_1693250	91452	ACBD5	neg	-0.431295	-0.559365	1.89982e-08	1.76605e-12	3.49447e-07	4.36249e-11	214	-0.49533
ILMN_1742109	131118	DNAJC19	neg	-0.43558	-0.554879	1.32345e-08	2.88171e-12	2.54787e-07	6.80447e-11	215	-0.49523
ILMN_2399627	164	AP1G1	neg	-0.482346	-0.507583	1.8178e-10	3.31661e-10	6.13585e-09	4.75781e-09	216	-0.494965
ILMN_1734736	64601	VPS16	neg	-0.434139	-0.555505	1.49541e-08	2.69271e-12	2.83755e-07	6.41169e-11	217	-0.494822
ILMN_1768226	54470	ARMCX6	neg	-0.569399	-0.419261	8.74347e-15	4.16514e-07	8.09384e-13	2.87311e-06	218	-0.49433
ILMN_2052598	83787	ARMC10	neg	-0.386972	-0.601232	6.03096e-07	1.25531e-14	7.24511e-06	5.04439e-13	219	-0.494102
ILMN_1744574	142940	TRUB1	neg	-0.379506	-0.608597	1.02929e-06	4.87344e-15	1.14488e-05	2.1313e-13	220	-0.494051
ILMN_1788135	378708	CENPS	neg	-0.422731	-0.565236	3.85476e-08	9.20037e-13	6.50449e-07	2.41415e-11	221	-0.493984
ILMN_2276952	1831	TSC22D3	neg	-0.42535	-0.562279	3.11119e-08	1.27973e-12	5.38277e-07	3.2462e-11	222	-0.493815
ILMN_1751984	5571	PRKAG1	neg	-0.41209	-0.575144	9.03946e-08	2.97166e-13	1.38538e-06	8.8131e-12	223	-0.493617
ILMN_1769264	64087	MCCC2	neg	-0.472517	-0.514671	4.72683e-10	1.70499e-10	1.40148e-08	2.643e-09	224	-0.493594
ILMN_1762224	84343	HPS3	neg	-0.478617	-0.507725	2.62144e-10	3.27317e-10	8.43682e-09	4.7023e-09	225	-0.493171
ILMN_2410986	6774	STAT3	neg	-0.45506	-0.530948	2.39881e-09	3.48619e-11	5.76005e-08	6.34204e-10	226	-0.493004
ILMN_1730347	84317	CCDC115	neg	-0.384191	-0.601161	7.37107e-07	1.26661e-14	8.62614e-06	5.07954e-13	227	-0.492676
ILMN_2329834	10137	RBM12	neg	-0.468962	-0.514849	6.62889e-10	1.67649e-10	1.87597e-08	2.60698e-09	228	-0.491905
ILMN_1768969	3930	LBR	neg	-0.43076	-0.55297	1.98683e-08	3.54163e-12	3.63426e-07	8.18708e-11	229	-0.491865
ILMN_1682812	8209	C21orf33	neg	-0.462257	-0.521348	1.24158e-09	8.98163e-11	3.26073e-08	1.48775e-09	230	-0.491802
ILMN_1669553	10477	UBE2E3	neg	-0.355444	-0.627548	5.27922e-06	3.80085e-16	4.70875e-05	1.9357e-14	231	-0.491496
ILMN_1667994	262	AMD1	neg	-0.353788	-0.629073	5.8794e-06	3.07231e-16	5.16272e-05	1.60595e-14	232	-0.49143
ILMN_1809191	5906	RAP1A	neg	-0.484743	-0.4977	1.43317e-10	8.17982e-10	5.0161e-09	1.0789e-08	233	-0.491222
ILMN_2374362	51104	ABHD17B	neg	-0.309418	-0.672977	8.47891e-05	3.88113e-19	0.000514763	3.08792e-17	234	-0.491197
ILMN_1667417	51715	RAB23	neg	-0.444191	-0.538067	6.30386e-09	1.69497e-11	1.32008e-07	3.3106e-10	235	-0.491129
ILMN_1678669	6241	RRM2	neg	-0.347376	-0.634688	8.87173e-06	1.38865e-16	7.32593e-05	7.79334e-15	236	-0.491032
ILMN_1772241	6713	SQLE	neg	-0.426591	-0.555341	2.80896e-08	2.74089e-12	4.92003e-07	6.4952e-11	237	-0.490966
ILMN_1749243	8815	BANF1	neg	-0.413786	-0.567583	7.90641e-08	7.06304e-13	1.2294e-06	1.89602e-11	238	-0.490685
ILMN_1706275	65265	C8orf33	neg	-0.428382	-0.552862	2.42211e-08	3.58299e-12	4.31492e-07	8.2634e-11	239	-0.490622
ILMN_1726239	6902	TBCA	neg	-0.378392	-0.602422	1.11347e-06	1.07912e-14	1.23022e-05	4.38982e-13	240	-0.490407
ILMN_1711102	10678	B3GNT2	neg	-0.351865	-0.628843	6.65784e-06	3.17246e-16	5.72696e-05	1.64528e-14	241	-0.490354
ILMN_1659255	6102	RP2	neg	-0.31362	-0.666921	6.701e-05	1.04214e-18	0.000420484	8.0023e-17	242	-0.49027
ILMN_2317555	474343	SPIN2B	neg	-0.51077	-0.469071	9.60398e-12	9.56084e-09	4.57343e-10	9.70337e-08	243	-0.48992
ILMN_1748797	2885	GRB2	neg	-0.329108	-0.649717	2.72915e-05	1.52675e-17	0.000194687	9.98233e-16	244	-0.489412
ILMN_1728168	51012	PRELID3B	neg	-0.433809	-0.544979	1.5377e-08	8.27809e-12	2.90666e-07	1.74651e-10	245	-0.489394
ILMN_1710543	29985	SLC39A3	neg	-0.491413	-0.486984	7.32556e-11	2.1085e-09	2.78006e-09	2.50879e-08	246	-0.489198
ILMN_1652412	5257	PHKB	neg	-0.431009	-0.546808	1.94588e-08	6.82991e-12	3.56924e-07	1.47554e-10	247	-0.488908
ILMN_1809145	11078	TRIOBP	neg	-0.54023	-0.437037	3.37355e-13	1.16012e-07	2.36986e-11	9.10582e-07	248	-0.488634
ILMN_1751143	79161	TMEM243	neg	-0.428392	-0.548625	2.42011e-08	5.63501e-12	4.31492e-07	1.24454e-10	249	-0.488509
ILMN_1743499	26073	POLDIP2	neg	-0.333844	-0.642159	2.05327e-05	4.70521e-17	0.000152171	2.85935e-15	250	-0.488002
ILMN_2313856	114883	OSBPL9	neg	-0.491299	-0.483919	7.41082e-11	2.74776e-09	2.80169e-09	3.20023e-08	251	-0.487609
ILMN_1758545	54788	DNAJB12	neg	-0.413756	-0.560842	7.92522e-08	1.50057e-12	1.23136e-06	3.74404e-11	252	-0.487299
ILMN_1813795	83593	RASSF5	neg	-0.503514	-0.471061	2.08795e-11	8.11724e-09	9.11063e-10	8.35814e-08	253	-0.487287
ILMN_2333594	6613	SUMO2	neg	-0.282493	-0.6918	0.000352887	1.54309e-20	0.00175601	1.40877e-18	254	-0.487146
ILMN_1807397	4711	NDUFB5	neg	-0.382394	-0.591866	8.38348e-07	4.03971e-14	9.58119e-06	1.44199e-12	255	-0.48713
ILMN_1722438	11282	MGAT4B	neg	-0.335177	-0.638915	1.89368e-05	7.55537e-17	0.000142259	4.44153e-15	256	-0.487046
ILMN_2263466	37	ACADVL	neg	-0.414535	-0.559538	7.45109e-08	1.73259e-12	1.16869e-06	4.2852e-11	257	-0.487037
ILMN_1709953	29980	DONSON	neg	-0.433884	-0.539859	1.52805e-08	1.40984e-11	2.89118e-07	2.81839e-10	258	-0.486871
ILMN_2244484	56267	KYAT3	neg	-0.401142	-0.571668	2.1075e-07	4.43654e-13	2.90938e-06	1.25025e-11	259	-0.486405
ILMN_2400030	5771	PTPN2	neg	-0.374018	-0.598323	1.51204e-06	1.81219e-14	1.59327e-05	6.97111e-13	260	-0.48617
ILMN_1757272	55145	THAP1	neg	-0.388777	-0.583239	5.28935e-07	1.14718e-13	6.46698e-06	3.68941e-12	261	-0.486008
ILMN_1767135	6654	SOS1	neg	-0.411268	-0.560467	9.64225e-08	1.56406e-12	1.45811e-06	3.88777e-11	262	-0.485868
ILMN_1734428	124801	LSM12	neg	-0.318408	-0.65332	5.10282e-05	8.82788e-18	0.00033362	5.96891e-16	263	-0.485864
ILMN_1692191	2768	GNA12	neg	-0.456167	-0.515449	2.16981e-09	1.58343e-10	5.2741e-08	2.47978e-09	264	-0.485808
ILMN_1712659	5516	PPP2CB	neg	-0.373881	-0.596508	1.52642e-06	2.27415e-14	1.60757e-05	8.54899e-13	265	-0.485195
ILMN_2339748	11342	RNF13	neg	-0.430909	-0.538622	1.96225e-08	1.60109e-11	3.59595e-07	3.16404e-10	266	-0.484765
ILMN_1667112	25793	FBXO7	neg	-0.368709	-0.599304	2.17891e-06	1.60172e-14	2.17561e-05	6.32104e-13	267	-0.484006
ILMN_1659762	689	BTF3	neg	-0.382173	-0.585197	8.51654e-07	9.07664e-14	9.70729e-06	3.00196e-12	268	-0.483685
ILMN_1792672	5433	POLR2D	neg	-0.340081	-0.627245	1.40149e-05	3.96479e-16	0.000109564	2.01401e-14	269	-0.483663
ILMN_2381603	54556	ING3	neg	-0.364937	-0.602298	2.81357e-06	1.09632e-14	2.70962e-05	4.45064e-13	270	-0.483618
ILMN_1700923	84938	ATG4C	neg	-0.393837	-0.573186	3.6462e-07	3.72639e-13	4.68121e-06	1.07302e-11	271	-0.483511
ILMN_1678404	80204	FBXO11	neg	-0.471877	-0.495075	5.02491e-10	1.03467e-09	1.47691e-08	1.32245e-08	272	-0.483476
ILMN_1698231	50484	RRM2B	neg	-0.399054	-0.567415	2.46828e-07	7.19866e-13	3.3282e-06	1.9272e-11	273	-0.483234
ILMN_1716446	8915	BCL10	neg	-0.370954	-0.595398	1.86838e-06	2.61123e-14	1.91181e-05	9.66935e-13	274	-0.483176
ILMN_1754051	80010	RMI1	neg	-0.42231	-0.543992	3.98919e-08	9.17984e-12	6.70278e-07	1.92446e-10	275	-0.483151
ILMN_1711792	65056	GPBP1	neg	-0.462247	-0.503489	1.24273e-09	4.83749e-10	3.26073e-08	6.68309e-09	276	-0.482868
ILMN_2147920	23629	BRD7P3	neg	-0.354906	-0.609974	5.46756e-06	4.07161e-15	4.84836e-05	1.7965e-13	277	-0.48244
ILMN_1658337	79647	AKIRIN1	neg	-0.323026	-0.641576	3.90625e-05	5.12514e-17	0.00026501	3.09555e-15	278	-0.482301
ILMN_1684385	9276	COPB2	neg	-0.460066	-0.503039	1.51969e-09	5.04114e-10	3.87952e-08	6.94989e-09	279	-0.481552
ILMN_2339234	10626	TRIM16	neg	-0.41563	-0.547158	6.82987e-08	6.58176e-12	1.07723e-06	1.43287e-10	280	-0.481394
ILMN_1759883	6726	SRP9	neg	-0.258017	-0.703869	0.00114613	1.70883e-21	0.00477695	1.67592e-19	281	-0.480943
ILMN_1665335	56616	DIABLO	neg	-0.372006	-0.589838	1.73792e-06	5.17761e-14	1.79774e-05	1.8027e-12	282	-0.480922
ILMN_1802338	11147	HHLA3	neg	-0.407518	-0.554205	1.29197e-07	3.09993e-12	1.88745e-06	7.27875e-11	283	-0.480861
ILMN_1714083	57563	KLHL8	neg	-0.359915	-0.601686	3.93503e-06	1.18496e-14	3.61981e-05	4.77138e-13	284	-0.4808
ILMN_1742456	26578	OSTF1	neg	-0.387212	-0.573215	5.92714e-07	3.714e-13	7.13346e-06	1.07101e-11	285	-0.480214
ILMN_1731619	1603	DAD1	neg	-0.376135	-0.584153	1.30461e-06	1.02856e-13	1.40917e-05	3.35146e-12	286	-0.480144
ILMN_2038774	1915	EEF1A1	neg	-0.404957	-0.553828	1.57456e-07	3.22855e-12	2.24794e-06	7.55145e-11	287	-0.479393
ILMN_1885165	9329	GTF3C4	neg	-0.446795	-0.511618	5.01654e-09	2.27522e-10	1.08255e-07	3.40698e-09	288	-0.479206
ILMN_1654010	56894	AGPAT3	neg	-0.434976	-0.522244	1.39307e-08	8.23296e-11	2.6741e-07	1.37524e-09	289	-0.47861
ILMN_1713668	7257	TSNAX	neg	-0.3519	-0.605116	6.64282e-06	7.64453e-15	5.719e-05	3.2086e-13	290	-0.478508
ILMN_1766045	51100	SH3GLB1	neg	-0.399572	-0.557336	2.37355e-07	2.20587e-12	3.21614e-06	5.36203e-11	291	-0.478454
ILMN_1654823	284942	RPL23AP82	neg	-0.388763	-0.567756	5.29502e-07	6.92609e-13	6.46698e-06	1.86177e-11	292	-0.47826
ILMN_1778890	122769	LRR1	neg	-0.450097	-0.506148	3.74479e-09	3.78798e-10	8.3635e-08	5.37177e-09	293	-0.478123
ILMN_1666494	1398	CRK	neg	-0.322342	-0.633638	4.06509e-05	1.61282e-16	0.000274189	8.90018e-15	294	-0.47799
ILMN_2356632	8440	NCK2	neg	-0.417364	-0.53848	5.9467e-08	1.62462e-11	9.55428e-07	3.18983e-10	295	-0.477922
ILMN_1669252	8453	CUL2	neg	-0.438797	-0.516514	1.00562e-08	1.43056e-10	1.99015e-07	2.27455e-09	296	-0.477655
ILMN_1857915	401397	SMIM30	neg	-0.33783	-0.617306	1.61016e-05	1.54143e-15	0.000123442	7.18522e-14	297	-0.477568
ILMN_1810759	27249	MMADHC	neg	-0.318927	-0.63613	4.95274e-05	1.12943e-16	0.000324755	6.44817e-15	298	-0.477529
ILMN_1748271	1386	ATF2	neg	-0.376239	-0.578633	1.29522e-06	1.97797e-13	1.3998e-05	6.02853e-12	299	-0.477436
ILMN_2412384	9134	CCNE2	neg	-0.429325	-0.525278	2.23956e-08	6.11866e-11	4.03691e-07	1.05314e-09	300	-0.477302
ILMN_1786215	7551	ZNF3	neg	-0.4128	-0.540844	8.54743e-08	1.27343e-11	1.31873e-06	2.58749e-10	301	-0.476822
ILMN_1661717	7027	TFDP1	neg	-0.491782	-0.461671	7.05584e-11	1.74127e-08	2.69318e-09	1.66007e-07	302	-0.476727
ILMN_1753819	117584	RFFL	neg	-0.39036	-0.56307	4.71134e-07	1.17199e-12	5.84053e-06	2.99472e-11	303	-0.476715
ILMN_2048700	29028	ATAD2	neg	-0.498627	-0.454122	3.48701e-11	3.16394e-08	1.45427e-09	2.84395e-07	304	-0.476374
ILMN_1755758	55183	RIF1	neg	-0.380014	-0.572715	9.92984e-07	3.93435e-13	1.1101e-05	1.11988e-11	305	-0.476364
ILMN_1766916	79657	RPAP3	neg	-0.444841	-0.507751	5.95522e-09	3.26539e-10	1.26e-07	4.69613e-09	306	-0.476296
ILMN_2372413	637	BID	neg	-0.37361	-0.578946	1.55543e-06	1.90678e-13	1.63378e-05	5.85662e-12	307	-0.476278
ILMN_1772786	55614	KIF16B	neg	-0.462045	-0.49012	1.26612e-09	1.60357e-09	3.3177e-08	1.95258e-08	308	-0.476083
ILMN_1805247	11276	SYNRG	neg	-0.433891	-0.516034	1.52706e-08	1.49753e-10	2.89118e-07	2.3649e-09	309	-0.474963
ILMN_1657050	153642	ARSK	neg	-0.405227	-0.542695	1.5421e-07	1.05087e-11	2.20889e-06	2.17998e-10	310	-0.473961
ILMN_1746494	2339	FNTA	neg	-0.324418	-0.622942	3.6008e-05	7.18021e-16	0.000247336	3.52097e-14	311	-0.47368
ILMN_1798454	9587	MAD2L1BP	neg	-0.29882	-0.648294	0.000151137	1.89184e-17	0.000847204	1.19742e-15	312	-0.473557
ILMN_1685679	81847	RNF146	neg	-0.479676	-0.467158	2.36356e-10	1.11788e-08	7.72641e-09	1.11794e-07	313	-0.473417
ILMN_1747052	3676	ITGA4	neg	-0.413897	-0.532574	7.83726e-08	2.96109e-11	1.22249e-06	5.47222e-10	314	-0.473236
ILMN_1671905	119392	SFR1	neg	-0.365785	-0.57954	2.65726e-06	1.77809e-13	2.57914e-05	5.47833e-12	315	-0.472662
ILMN_2112417	5223	PGAM1	neg	-0.382696	-0.562315	8.20452e-07	1.27467e-12	9.42758e-06	3.23751e-11	316	-0.472505
ILMN_1669424	646531	YBX1P2	neg	-0.439457	-0.505361	9.50178e-09	4.07325e-10	1.89366e-07	5.73724e-09	317	-0.472409
ILMN_1664153	64924	SLC30A5	neg	-0.439256	-0.505207	9.66686e-09	4.13135e-10	1.92463e-07	5.80469e-09	318	-0.472232
ILMN_1805371	4670	HNRNPM	neg	-0.542027	-0.402211	2.72119e-13	1.32721e-06	1.96025e-11	8.11526e-06	319	-0.472119
ILMN_1785268	965	CD58	neg	-0.328483	-0.615213	2.83252e-05	2.03929e-15	0.000200975	9.37364e-14	320	-0.471848
ILMN_1657129	8935	SKAP2	neg	-0.402594	-0.540488	1.88699e-07	1.32119e-11	2.62324e-06	2.66811e-10	321	-0.471541
ILMN_1765525	81554	RCC1L	neg	-0.476608	-0.466276	3.18706e-10	1.20107e-08	9.98982e-09	1.19091e-07	322	-0.471442
ILMN_2384216	54464	XRN1	neg	-0.3492	-0.59329	7.89903e-06	3.3905e-14	6.64175e-05	1.23246e-12	323	-0.471245
ILMN_1654560	10333	TLR6	neg	-0.443244	-0.498351	6.84661e-09	7.71472e-10	1.41726e-07	1.02644e-08	324	-0.470797
ILMN_1717524	51601	LIPT1	neg	-0.399225	-0.542252	2.43664e-07	1.10044e-11	3.28813e-06	2.27092e-10	325	-0.470739
ILMN_1776375	5300	PIN1	neg	-0.368541	-0.572806	2.20404e-06	3.89309e-13	2.19449e-05	1.11574e-11	326	-0.470673
ILMN_1787518	2934	GSN	neg	-0.394254	-0.546827	3.53504e-07	6.81635e-12	4.55919e-06	1.47422e-10	327	-0.47054
ILMN_1780382	653566	SPCS2P4	neg	-0.344916	-0.595267	1.03638e-05	2.65431e-14	8.39745e-05	9.77408e-13	328	-0.470092
ILMN_2199947	5980	REV3L	neg	-0.488773	-0.451333	9.57081e-11	3.93057e-08	3.49167e-09	3.43943e-07	329	-0.470053
ILMN_1677098	388403	YPEL2	neg	-0.288608	-0.651271	0.000258409	1.20664e-17	0.00134546	8.07593e-16	330	-0.469939
ILMN_2327780	373	TRIM23	neg	-0.482237	-0.457423	1.83749e-10	2.44114e-08	6.16959e-09	2.25906e-07	331	-0.46983
ILMN_1707339	10950	BTG3	neg	-0.406851	-0.532538	1.36048e-07	2.97182e-11	1.97879e-06	5.48693e-10	332	-0.469695
ILMN_1654778	4046	LSP1	neg	-0.447542	-0.491654	4.69664e-09	1.40121e-09	1.02579e-07	1.73822e-08	333	-0.469598
ILMN_1756723	29952	DPP7	neg	-0.529058	-0.410093	1.248e-12	7.82905e-07	7.60701e-11	5.06702e-06	334	-0.469576
ILMN_2382127	8500	PPFIA1	neg	-0.460695	-0.476953	1.43418e-09	4.96857e-09	3.67111e-08	5.4054e-08	335	-0.468824
ILMN_2393763	10093	ARPC4	neg	-0.444445	-0.492655	6.16544e-09	1.28267e-09	1.29881e-07	1.60524e-08	336	-0.46855
ILMN_2319544	817	CAMK2D	neg	-0.339423	-0.596812	1.45963e-05	2.1895e-14	0.000113661	8.26211e-13	337	-0.468118
ILMN_2341363	498	ATP5A1	neg	-0.369701	-0.56645	2.03602e-06	8.0267e-13	2.05994e-05	2.13445e-11	338	-0.468076
ILMN_1709333	4939	OAS2	neg	-0.364957	-0.570846	2.80993e-06	4.87415e-13	2.70771e-05	1.36194e-11	339	-0.467902
ILMN_2402947	9097	USP14	neg	-0.370613	-0.564973	1.91267e-06	9.47555e-13	1.94807e-05	2.47652e-11	340	-0.467793
ILMN_1716797	9936	CD302	neg	-0.441226	-0.49433	8.1569e-09	1.10557e-09	1.65223e-07	1.39952e-08	341	-0.467778
ILMN_1682008	6941	TCF19	neg	-0.395798	-0.539616	3.15129e-07	1.44554e-11	4.12877e-06	2.87815e-10	342	-0.467707
ILMN_1805910	166968	MIER3	neg	-0.427733	-0.507223	2.55612e-08	3.42934e-10	4.5171e-07	4.90531e-09	343	-0.467478
ILMN_2356745	55727	BTBD7	neg	-0.436131	-0.498741	1.26289e-08	7.4481e-10	2.43839e-07	9.92963e-09	344	-0.467436
ILMN_1656913	4190	MDH1	neg	-0.378776	-0.556014	1.08377e-06	2.54773e-12	1.20142e-05	6.11794e-11	345	-0.467395
ILMN_1709740	57544	TXNDC16	neg	-0.519792	-0.414617	3.56329e-12	5.7474e-07	1.93925e-10	3.84279e-06	346	-0.467205
ILMN_1797172	2067	ERCC1	neg	-0.378002	-0.555836	1.14449e-06	2.5976e-12	1.25958e-05	6.21511e-11	347	-0.466919
ILMN_1811515	1741	DLG3	neg	-0.436519	-0.497306	1.22193e-08	8.47442e-10	2.36622e-07	1.11036e-08	348	-0.466912
ILMN_1692271	83605	CCM2	neg	-0.359552	-0.573937	4.03051e-06	3.41725e-13	3.69846e-05	9.96978e-12	349	-0.466745
ILMN_1779480	56888	KCMF1	neg	-0.371421	-0.562013	1.80934e-06	1.31812e-12	1.85908e-05	3.33502e-11	350	-0.466717
ILMN_1764168	6814	STXBP3	neg	-0.375806	-0.555905	1.33503e-06	2.5782e-12	1.43446e-05	6.18363e-11	351	-0.465855
ILMN_1669633	52	ACP1	neg	-0.334037	-0.597281	2.02936e-05	2.06496e-14	0.000150624	7.85201e-13	352	-0.465659
ILMN_1737254	7398	USP1	neg	-0.28131	-0.649445	0.000374524	1.59082e-17	0.00184652	1.02993e-15	353	-0.465377
ILMN_1810181	84108	PCGF6	neg	-0.47624	-0.453902	3.30285e-10	3.21866e-08	1.02393e-08	2.88521e-07	354	-0.465071
ILMN_2251279	11152	WDR45	neg	-0.350051	-0.579976	7.48082e-06	1.68896e-13	6.33312e-05	5.22812e-12	355	-0.465014
ILMN_2398408	9338	TCEAL1	neg	-0.457253	-0.472376	1.96587e-09	7.28085e-09	4.83175e-08	7.57568e-08	356	-0.464814
ILMN_1691611	645436	HNRNPA1P63	neg	-0.508533	-0.420829	1.22263e-11	3.7319e-07	5.67219e-10	2.59686e-06	357	-0.464681
ILMN_1758548	140609	NEK7	neg	-0.384123	-0.545122	7.40745e-07	8.15524e-12	8.65222e-06	1.72426e-10	358	-0.464622
ILMN_1795703	51608	GET4	neg	-0.476067	-0.453136	3.35867e-10	3.41692e-08	1.03961e-08	3.03282e-07	359	-0.464602
ILMN_1717366	29969	MDFIC	neg	-0.359869	-0.569177	3.947e-06	5.89555e-13	3.62831e-05	1.61321e-11	360	-0.464523
ILMN_1732566	160418	TMTC3	neg	-0.343821	-0.584436	1.11023e-05	9.94432e-14	8.94052e-05	3.24558e-12	361	-0.464128
ILMN_1769720	27067	STAU2	neg	-0.389958	-0.53806	4.85229e-07	1.69616e-11	5.99275e-06	3.3106e-10	362	-0.464009
ILMN_1730630	63932	CXorf56	neg	-0.414707	-0.513264	7.34999e-08	1.94816e-10	1.15558e-06	2.96656e-09	363	-0.463986
ILMN_1747162	51202	DDX47	neg	-0.360163	-0.567805	3.87087e-06	6.88826e-13	3.57325e-05	1.85412e-11	364	-0.463984
ILMN_1699365	55676	SLC30A6	neg	-0.518477	-0.409286	4.12499e-12	8.26906e-07	2.1791e-10	5.31793e-06	365	-0.463881
ILMN_1712657	2186	BPTF	neg	-0.390669	-0.537075	4.60572e-07	1.87608e-11	5.73112e-06	3.62605e-10	366	-0.463872
ILMN_1652763	389203	SMIM20	neg	-0.32777	-0.599692	2.95513e-05	1.5253e-14	0.000208331	6.04354e-13	367	-0.463731
ILMN_1802831	54545	MTMR12	neg	-0.336611	-0.590564	1.73507e-05	4.73843e-14	0.000131844	1.66147e-12	368	-0.463587
ILMN_1660935	84747	UNC119B	neg	-0.478609	-0.448352	2.62346e-10	4.94602e-08	8.43682e-09	4.21262e-07	369	-0.463481
ILMN_1673119	4299	AFF1	neg	-0.46106	-0.465181	1.38672e-09	1.31258e-08	3.57678e-08	1.28858e-07	370	-0.463121
ILMN_1758673	23446	SLC44A1	neg	-0.352808	-0.573367	6.26465e-06	3.64955e-13	5.43833e-05	1.05549e-11	371	-0.463088
ILMN_1776005	58505	OSTC	neg	-0.229409	-0.696716	0.00396675	6.37935e-21	0.0135252	6.04695e-19	372	-0.463063
ILMN_1698912	64146	PDF	neg	-0.453634	-0.472061	2.72826e-09	7.47341e-09	6.43005e-08	7.75161e-08	373	-0.462847
ILMN_1673917	2969	GTF2I	neg	-0.360346	-0.565184	3.82411e-06	9.25354e-13	3.53832e-05	2.42489e-11	374	-0.462765
ILMN_1665859	5873	RAB27A	neg	-0.394413	-0.530734	3.49363e-07	3.56166e-11	4.5146e-06	6.46746e-10	375	-0.462573
ILMN_2377174	6856	SYPL1	neg	-0.26759	-0.656891	0.000732495	5.09145e-18	0.00327556	3.58956e-16	376	-0.462241
ILMN_2200880	195828	ZNF367	neg	-0.459993	-0.463196	1.52983e-09	1.54076e-08	3.89537e-08	1.49261e-07	377	-0.461594
ILMN_1664051	9117	SEC22C	neg	-0.418414	-0.504551	5.46676e-08	4.38862e-10	8.87677e-07	6.10554e-09	378	-0.461482
ILMN_2290007	25920	NELFB	neg	-0.399228	-0.523617	2.43611e-07	7.20087e-11	3.28813e-06	1.22137e-09	379	-0.461422
ILMN_1713143	11222	MRPL3	neg	-0.465483	-0.457304	9.19601e-10	2.46411e-08	2.50238e-08	2.27689e-07	380	-0.461393
ILMN_1811188	56647	BCCIP	neg	-0.359249	-0.563088	4.1121e-06	1.16959e-12	3.7661e-05	2.99363e-11	381	-0.461169
ILMN_2234758	6727	SRP14	neg	-0.373265	-0.548846	1.59305e-06	5.50434e-12	1.66707e-05	1.21976e-10	382	-0.461056
ILMN_1798816	9527	GOSR1	neg	-0.417409	-0.504658	5.92551e-08	4.34554e-10	9.53569e-07	6.06692e-09	383	-0.461034
ILMN_2361478	10611	PDLIM5	neg	-0.292459	-0.629543	0.000211588	2.87623e-16	0.001135	1.51949e-14	384	-0.461001
ILMN_2252160	7316	UBC	neg	-0.319561	-0.602226	4.77523e-05	1.10633e-14	0.000314486	4.47297e-13	385	-0.460894
ILMN_1801767	171586	ABHD3	neg	-0.350744	-0.570606	7.15542e-06	5.01007e-13	6.09149e-05	1.39599e-11	386	-0.460675
ILMN_1664614	2197	FAU	neg	-0.406143	-0.515155	1.43703e-07	1.62834e-10	2.0749e-06	2.54208e-09	387	-0.460649
ILMN_1716237	10965	ACOT2	neg	-0.480238	-0.440998	2.2369e-10	8.63807e-08	7.36097e-09	6.93953e-07	388	-0.460618
ILMN_1708130	26298	EHF	neg	-0.338513	-0.582161	1.54386e-05	1.30428e-13	0.000119328	4.13399e-12	389	-0.460337
ILMN_1749212	387522	TMEM189-UBE2V1	neg	-0.422612	-0.49791	3.89256e-08	8.02699e-10	6.56269e-07	1.06228e-08	390	-0.460261
ILMN_1741032	8916	HERC3	neg	-0.356205	-0.56403	5.02306e-06	1.05297e-12	4.50054e-05	2.72684e-11	391	-0.460118
ILMN_1770742	90809	PIP4P1	neg	-0.488834	-0.430725	9.51264e-11	1.84195e-07	3.47685e-09	1.36721e-06	392	-0.459779
ILMN_1793220	2618	GART	neg	-0.380754	-0.538549	9.42184e-07	1.61309e-11	1.0611e-05	3.17347e-10	393	-0.459652
ILMN_2277099	7529	YWHAB	neg	-0.312215	-0.606729	7.25236e-05	6.20918e-15	0.000449669	2.65681e-13	394	-0.459472
ILMN_1654812	81622	UNC93B1	neg	-0.470629	-0.447761	5.65963e-10	5.17512e-08	1.63198e-08	4.3739e-07	395	-0.459195
ILMN_1712577	345757	FAM174A	neg	-0.347117	-0.571059	9.01881e-06	4.75694e-13	7.43808e-05	1.33295e-11	396	-0.459088
ILMN_1725306	6049	RNF6	neg	-0.534065	-0.383684	6.98485e-13	4.35635e-06	4.58178e-11	2.32124e-05	397	-0.458875
ILMN_2261627	1493	CTLA4	neg	-0.401755	-0.515908	2.01151e-07	1.51575e-10	2.78268e-06	2.387e-09	398	-0.458831
ILMN_1771326	81556	INTS14	neg	-0.395034	-0.522267	3.33593e-07	8.21437e-11	4.33863e-06	1.37329e-09	399	-0.45865
ILMN_2414325	25816	TNFAIP8	neg	-0.339521	-0.577578	1.4509e-05	2.23837e-13	0.000113069	6.77013e-12	400	-0.458549
ILMN_2363231	60682	SMAP1	neg	-0.351478	-0.565602	6.82583e-06	8.82976e-13	5.85114e-05	2.33235e-11	401	-0.45854
ILMN_1748358	4154	MBNL1	neg	-0.504427	-0.41145	1.89545e-11	7.13946e-07	8.35084e-10	4.66337e-06	402	-0.457939
ILMN_1718807	9126	SMC3	neg	-0.437549	-0.478324	1.11902e-08	4.42657e-09	2.1905e-07	4.89915e-08	403	-0.457937
ILMN_1653283	351	APP	neg	-0.474947	-0.440693	3.74256e-10	8.83791e-08	1.14414e-08	7.08857e-07	404	-0.45782
ILMN_1653443	1017	CDK2	neg	-0.373317	-0.541259	1.58731e-06	1.21988e-11	1.66197e-05	2.48889e-10	405	-0.457288
ILMN_1718177	57404	CYP20A1	neg	-0.386515	-0.527688	6.23409e-07	4.82383e-11	7.45757e-06	8.50222e-10	406	-0.457101
ILMN_2198516	57561	ARRDC3	neg	-0.293049	-0.621088	0.000205146	9.247e-16	0.00110463	4.46811e-14	407	-0.457069
ILMN_1687544	163081	ZNF567	neg	-0.446613	-0.467324	5.09747e-09	1.10287e-08	1.09881e-07	1.10348e-07	408	-0.456968
ILMN_1718093	56052	ALG1	neg	-0.395018	-0.518826	3.33994e-07	1.14611e-10	4.33863e-06	1.85654e-09	409	-0.456922
ILMN_1658259	4733	DRG1	neg	-0.418373	-0.494994	5.48452e-08	1.04212e-09	8.8983e-07	1.32797e-08	410	-0.456684
ILMN_1789567	10916	MAGED2	neg	-0.365552	-0.547686	2.69938e-06	6.22492e-12	2.61107e-05	1.36117e-10	411	-0.456619
ILMN_2281186	64283	ARHGEF28	neg	-0.392731	-0.520346	3.95712e-07	9.8971e-11	5.02826e-06	1.6258e-09	412	-0.456539
ILMN_1674411	26586	CKAP2	neg	-0.472999	-0.439972	4.51358e-10	9.3274e-08	1.34255e-08	7.43004e-07	413	-0.456485
ILMN_1736460	56890	MDM1	neg	-0.488725	-0.424143	9.61705e-11	2.95333e-07	3.50209e-09	2.10345e-06	414	-0.456434
ILMN_1680239	53343	NUDT9	neg	-0.391178	-0.521543	4.43678e-07	8.81312e-11	5.55576e-06	1.46228e-09	415	-0.456361
ILMN_1763347	5291	PIK3CB	neg	-0.421069	-0.491471	4.4123e-08	1.42398e-09	7.33285e-07	1.76206e-08	416	-0.45627
ILMN_2366714	29796	UQCR10	neg	-0.412007	-0.500529	9.09835e-08	6.33609e-10	1.39073e-06	8.53907e-09	417	-0.456268
ILMN_1740505	259230	SGMS1	neg	-0.338235	-0.573583	1.57054e-05	3.55991e-13	0.000120893	1.0341e-11	418	-0.455909
ILMN_1662617	55012	PPP2R3C	neg	-0.328797	-0.582461	2.78019e-05	1.2585e-13	0.000197687	3.9982e-12	419	-0.455629
ILMN_2290686	51375	SNX7	neg	-0.40482	-0.506106	1.59115e-07	3.80273e-10	2.26199e-06	5.38883e-09	420	-0.455463
ILMN_1705032	81929	SEH1L	neg	-0.416919	-0.49363	6.16222e-08	1.17654e-09	9.86055e-07	1.48273e-08	421	-0.455275
ILMN_1694888	6873	TAF2	neg	-0.43419	-0.47625	1.48898e-08	5.2708e-09	2.82807e-07	5.69045e-08	422	-0.45522
ILMN_1679041	6520	SLC3A2	neg	-0.432655	-0.477614	1.69487e-08	4.6997e-09	3.15856e-07	5.15821e-08	423	-0.455134
ILMN_1742410	598	BCL2L1	neg	-0.335016	-0.574588	1.91231e-05	3.16941e-13	0.000143442	9.30209e-12	424	-0.454802
ILMN_1795893	56900	TMEM167B	neg	-0.419418	-0.489838	5.04231e-08	1.64368e-09	8.26888e-07	1.99527e-08	425	-0.454628
ILMN_1724333	27348	TOR1B	neg	-0.449792	-0.459175	3.84776e-09	2.12481e-08	8.56026e-08	1.98841e-07	426	-0.454484
ILMN_1703301	653479	MRPL45P2	neg	-0.306252	-0.602244	0.000101004	1.10383e-14	0.000596746	4.47197e-13	427	-0.454248
ILMN_1810864	5376	PMP22	neg	-0.407447	-0.500809	1.29914e-07	6.17685e-10	1.89514e-06	8.35465e-09	428	-0.454128
ILMN_1697503	54505	DHX29	neg	-0.454846	-0.453294	2.44562e-09	3.37512e-08	5.83005e-08	3.00245e-07	429	-0.45407
ILMN_2403823	7750	ZMYM2	neg	-0.463118	-0.444023	1.14625e-09	6.87876e-08	3.04796e-08	5.64754e-07	430	-0.453571
ILMN_1693310	81533	ITFG1	neg	-0.452372	-0.454604	3.05591e-09	3.0468e-08	7.03108e-08	2.74614e-07	431	-0.453488
ILMN_1795247	196528	ARID2	neg	-0.429964	-0.476832	2.12337e-08	5.01953e-09	3.84497e-07	5.44588e-08	432	-0.453398
ILMN_2357809	10146	G3BP1	neg	-0.308143	-0.598605	9.09998e-05	1.74892e-14	0.00054644	6.78309e-13	433	-0.453374
ILMN_2357272	9774	BCLAF1	neg	-0.396956	-0.508467	2.88989e-07	3.05517e-10	3.82167e-06	4.43089e-09	434	-0.452711
ILMN_1671603	90390	MED30	neg	-0.45878	-0.44632	1.71001e-09	5.77753e-08	4.2989e-08	4.81728e-07	435	-0.45255
ILMN_1761083	220988	HNRNPA3	neg	-0.323455	-0.581249	3.8095e-05	1.45327e-13	0.000259245	4.56271e-12	436	-0.452352
ILMN_2183261	51078	THAP4	neg	-0.369315	-0.535377	2.0905e-06	2.23025e-11	2.10324e-05	4.25249e-10	437	-0.452346
ILMN_1743784	6470	SHMT1	neg	-0.49543	-0.408832	4.85593e-11	8.5268e-07	1.94335e-09	5.45974e-06	438	-0.452131
ILMN_1719256	1163	CKS1B	neg	-0.362186	-0.541923	3.3836e-06	1.13876e-11	3.17674e-05	2.34025e-10	439	-0.452054
ILMN_1710408	55366	LGR4	neg	-0.380862	-0.521958	9.34987e-07	8.46469e-11	1.05419e-05	1.41275e-09	440	-0.45141
ILMN_1770378	10393	ANAPC10	neg	-0.284207	-0.618605	0.000323609	1.29427e-15	0.00163372	6.10496e-14	441	-0.451406
ILMN_2353033	8939	FUBP3	neg	-0.303939	-0.598674	0.000114633	1.73387e-14	0.00066771	6.76173e-13	442	-0.451307
ILMN_1738632	5573	PRKAR1A	neg	-0.306165	-0.595999	0.000101489	2.4232e-14	0.000599252	9.05773e-13	443	-0.451082
ILMN_1707858	3015	H2AFZ	neg	-0.281506	-0.620551	0.000370857	9.94702e-16	0.00182981	4.77144e-14	444	-0.451028
ILMN_1670378	653199	TCAF1P1	neg	-0.444984	-0.456889	5.88147e-09	2.54612e-08	1.24612e-07	2.34501e-07	445	-0.450937
ILMN_1658143	5983	RFC3	neg	-0.316097	-0.58533	5.82338e-05	8.93313e-14	0.000372133	2.95944e-12	446	-0.450713
ILMN_2194448	201595	STT3B	neg	-0.301793	-0.599261	0.0001288	1.61045e-14	0.000738075	6.34287e-13	447	-0.450527
ILMN_2402556	11244	ZHX1	neg	-0.340592	-0.559811	1.35784e-05	1.68139e-12	0.000106741	4.16897e-11	448	-0.450201
ILMN_1734476	3796	KIF2A	neg	-0.377848	-0.522294	1.15693e-06	8.19244e-11	1.27186e-05	1.37078e-09	449	-0.450071
ILMN_1699987	79694	MANEA	neg	-0.342701	-0.557131	1.19078e-05	2.25584e-12	9.52719e-05	5.45777e-11	450	-0.449916
ILMN_1770466	518	ATP5G3	neg	-0.314908	-0.583528	6.2302e-05	1.10838e-13	0.000394188	3.58793e-12	451	-0.449218
ILMN_1706523	2212	FCGR2A	neg	-0.450981	-0.447105	3.46111e-09	5.44167e-08	7.827e-08	4.56994e-07	452	-0.449043
ILMN_1762115	9946	CRYZL1	neg	-0.374633	-0.523263	1.44873e-06	7.4541e-11	1.53884e-05	1.26001e-09	453	-0.448948
ILMN_1697975	9678	PHF14	neg	-0.425645	-0.472034	3.03681e-08	7.49002e-09	5.27251e-07	7.76477e-08	454	-0.448839
ILMN_1678652	26123	TCTN3	neg	-0.415025	-0.482608	7.16678e-08	3.07489e-09	1.12947e-06	3.54372e-08	455	-0.448817
ILMN_1790311	10484	SEC23A	neg	-0.408979	-0.488442	1.15324e-07	1.85712e-09	1.70873e-06	2.2352e-08	456	-0.448711
ILMN_1761844	51538	ZCCHC17	neg	-0.400665	-0.496585	2.18513e-07	9.04064e-10	3.00399e-06	1.17368e-08	457	-0.448625
ILMN_2117623	10154	PLXNC1	neg	-0.449379	-0.447668	3.99145e-09	5.2124e-08	8.8347e-08	4.40353e-07	458	-0.448524
ILMN_1685415	26959	HBP1	neg	-0.378565	-0.518298	1.10001e-06	1.20581e-10	1.21738e-05	1.94135e-09	459	-0.448431
ILMN_1750969	158293	FAM120AOS	neg	-0.400005	-0.496297	2.2972e-07	9.27711e-10	3.13629e-06	1.19882e-08	460	-0.448151
ILMN_1687092	55709	KBTBD4	neg	-0.375261	-0.520913	1.38671e-06	9.36895e-11	1.48091e-05	1.54416e-09	461	-0.448087
ILMN_1790471	152302	CIDECP	neg	-0.303729	-0.592109	0.000115956	3.92092e-14	0.000674424	1.40975e-12	462	-0.447919
ILMN_1723043	256236	NAPSB	neg	-0.386805	-0.50895	6.10446e-07	2.92081e-10	7.32018e-06	4.26099e-09	463	-0.447878
ILMN_2244009	81606	LBH	neg	-0.375849	-0.519835	1.33096e-06	1.03987e-10	1.43251e-05	1.69833e-09	464	-0.447842
ILMN_2161556	79794	C12orf49	neg	-0.384687	-0.51035	7.11307e-07	2.56273e-10	8.3626e-06	3.80872e-09	465	-0.447518
ILMN_1804454	57579	FAM135A	neg	-0.317377	-0.577453	5.41305e-05	2.2712e-13	0.000350204	6.8583e-12	466	-0.447415
ILMN_1748923	10592	SMC2	neg	-0.377214	-0.517488	1.20969e-06	1.30323e-10	1.32032e-05	2.08549e-09	467	-0.447351
ILMN_1761829	3098	HK1	neg	-0.366216	-0.52837	2.58098e-06	4.50824e-11	2.51249e-05	7.97435e-10	468	-0.447293
ILMN_1751051	79020	C7orf25	neg	-0.347172	-0.547144	8.9875e-06	6.59202e-12	7.41535e-05	1.43353e-10	469	-0.447158
ILMN_1727617	22803	XRN2	neg	-0.421194	-0.472726	4.36795e-08	7.07225e-09	7.27747e-07	7.38578e-08	470	-0.44696
ILMN_1653047	79665	DHX40	neg	-0.447835	-0.445836	4.57675e-09	5.99446e-08	1.00183e-07	4.98766e-07	471	-0.446836
ILMN_1676305	5747	PTK2	neg	-0.450658	-0.443003	3.56224e-09	7.42968e-08	8.00998e-08	6.06217e-07	472	-0.44683
ILMN_1707372	149603	RNF187	neg	-0.409887	-0.48306	1.0744e-07	2.95827e-09	1.60029e-06	3.42327e-08	473	-0.446473
ILMN_1731135	9230	RAB11B	neg	-0.385226	-0.507599	6.84218e-07	3.31193e-10	8.06807e-06	4.75454e-09	474	-0.446413
ILMN_2131882	84661	DPY30	neg	-0.418826	-0.473989	5.28842e-08	6.36762e-09	8.62963e-07	6.75316e-08	475	-0.446407
ILMN_1718988	9802	DAZAP2	neg	-0.442129	-0.450163	7.54337e-09	4.30277e-08	1.54215e-07	3.73214e-07	476	-0.446146
ILMN_1723793	79728	PALB2	neg	-0.317935	-0.574237	5.24299e-05	3.30075e-13	0.000340425	9.64472e-12	477	-0.446086
ILMN_2409395	892	CCNC	neg	-0.37606	-0.51603	1.31152e-06	1.49813e-10	1.4151e-05	2.3649e-09	478	-0.446045
ILMN_1745172	3608	ILF2	neg	-0.416454	-0.475458	6.39587e-08	5.6325e-09	1.01851e-06	6.04144e-08	479	-0.445956
ILMN_1811836	51626	DYNC2LI1	neg	-0.263341	-0.627573	0.000895357	3.78797e-16	0.00387187	1.93411e-14	480	-0.445457
ILMN_1809511	81488	POLR2M	neg	-0.315215	-0.575158	6.12271e-05	2.96686e-13	0.000388379	8.81206e-12	481	-0.445186
ILMN_2333107	166	AES	neg	-0.346868	-0.543257	9.16237e-06	9.91162e-12	7.55019e-05	2.06912e-10	482	-0.445062
ILMN_1749907	441241	LOC441241	neg	-0.398455	-0.490273	2.58218e-07	1.58219e-09	3.45862e-06	1.93025e-08	483	-0.444364
ILMN_2410772	9817	KEAP1	neg	-0.365754	-0.522783	2.6628e-06	7.81137e-11	2.58199e-05	1.31145e-09	484	-0.444269
ILMN_1676978	29907	SNX15	neg	-0.466088	-0.422346	8.68929e-10	3.35393e-07	2.38414e-08	2.36122e-06	485	-0.444217
ILMN_2374770	8887	TAX1BP1	neg	-0.458488	-0.429577	1.75618e-09	2.0014e-07	4.38713e-08	1.47396e-06	486	-0.444033
ILMN_1718924	2108	ETFA	neg	-0.261738	-0.626325	0.00096499	4.50473e-16	0.00413309	2.25932e-14	487	-0.444031
ILMN_1743208	121441	NEDD1	neg	-0.372579	-0.515459	1.67047e-06	1.58196e-10	1.73802e-05	2.47944e-09	488	-0.444019
ILMN_2156786	5229	PGGT1B	neg	-0.482733	-0.40504	1.74961e-10	1.09987e-06	5.94508e-09	6.85637e-06	489	-0.443886
ILMN_1765725	155370	SBDSP1	neg	-0.288686	-0.599032	0.000257362	1.65767e-14	0.00134129	6.49012e-13	490	-0.443859
ILMN_1681340	51668	HSPB11	neg	-0.295615	-0.592028	0.000179228	3.96023e-14	0.000980805	1.41618e-12	491	-0.443822
ILMN_1798380	29979	UBQLN1	neg	-0.424468	-0.462889	3.34476e-08	1.57923e-08	5.72191e-07	1.52541e-07	492	-0.443679
ILMN_1708203	54726	OTUD4	neg	-0.300144	-0.587189	0.000140775	7.14136e-14	0.00079565	2.41018e-12	493	-0.443667
ILMN_1765409	8027	STAM	neg	-0.375587	-0.511676	1.35557e-06	2.26287e-10	1.45471e-05	3.39105e-09	494	-0.443631
ILMN_1676503	643446	RNPS1P1	neg	-0.424625	-0.462573	3.30199e-08	1.61983e-08	5.65851e-07	1.55703e-07	495	-0.443599
ILMN_2175894	10236	HNRNPR	neg	-0.362947	-0.524168	3.21585e-06	6.82268e-11	3.04086e-05	1.16485e-09	496	-0.443557
ILMN_2402416	10049	DNAJB6	neg	-0.340405	-0.54639	1.37365e-05	7.13737e-12	0.000107813	1.53194e-10	497	-0.443397
ILMN_1673960	27430	MAT2B	neg	-0.347489	-0.539203	8.80845e-06	1.5083e-11	7.29191e-05	2.99407e-10	498	-0.443346
ILMN_1758339	1477	CSTF1	neg	-0.237566	-0.649034	0.00282464	1.69238e-17	0.0102017	1.08857e-15	499	-0.4433
ILMN_1701293	1347	COX7A2	neg	-0.278828	-0.607504	0.000423925	5.61658e-15	0.0020548	2.42418e-13	500	-0.443166
ILMN_1738992	4332	MNDA	neg	-0.371038	-0.515035	1.85765e-06	1.64713e-10	1.90477e-05	2.56577e-09	501	-0.443036
ILMN_2370365	5984	RFC4	neg	-0.368953	-0.517024	2.14293e-06	1.36244e-10	2.14835e-05	2.16971e-09	502	-0.442988
ILMN_1712748	51527	GSKIP	neg	-0.295938	-0.589002	0.000176196	5.73224e-14	0.000967688	1.97155e-12	503	-0.44247
ILMN_2360362	55610	VPS50	neg	-0.351116	-0.532943	6.98681e-06	2.85327e-11	5.97104e-05	5.31261e-10	504	-0.442029
ILMN_1682896	94104	PAXBP1	neg	-0.408944	-0.474911	1.15643e-07	5.89631e-09	1.71089e-06	6.29374e-08	505	-0.441927
ILMN_2401352	29128	UHRF1	neg	-0.436525	-0.446985	1.22127e-08	5.49181e-08	2.36622e-07	4.61009e-07	506	-0.441755
ILMN_2354140	51126	NAA20	neg	-0.255886	-0.626923	0.00126342	4.14613e-16	0.00518076	2.09005e-14	507	-0.441405
ILMN_1692352	51135	IRAK4	neg	-0.40394	-0.477914	1.70242e-07	4.58233e-09	2.39663e-06	5.04336e-08	508	-0.440927
ILMN_1802106	60489	APOBEC3G	neg	-0.38748	-0.494203	5.813e-07	1.11816e-09	7.0174e-06	1.41455e-08	509	-0.440841
ILMN_1691567	132789	GNPDA2	neg	-0.32446	-0.557129	3.59197e-05	2.25628e-12	0.000246901	5.45777e-11	510	-0.440794
ILMN_1797964	151188	ARL6IP6	neg	-0.254214	-0.627121	0.00136301	4.03344e-16	0.00552061	2.03843e-14	511	-0.440668
ILMN_2374234	5567	PRKACB	neg	-0.384341	-0.496639	7.2923e-07	8.99729e-10	8.55302e-06	1.17113e-08	512	-0.44049
ILMN_1713129	7270	TTF1	neg	-0.444322	-0.43663	6.23203e-09	1.19553e-07	1.3078e-07	9.34309e-07	513	-0.440476
ILMN_1744316	128387	TATDN3	neg	-0.317394	-0.563365	5.4079e-05	1.13409e-12	0.000350204	2.91785e-11	514	-0.440379
ILMN_1735038	115123	2024-03-03	neg	-0.442187	-0.438352	7.50492e-09	1.05239e-07	1.53587e-07	8.32292e-07	515	-0.44027
ILMN_1685104	54942	FAM206A	neg	-0.454925	-0.425423	2.42829e-09	2.69644e-07	5.80971e-08	1.93589e-06	516	-0.440174
ILMN_1798189	1350	COX7C	neg	-0.313751	-0.566424	6.65161e-05	8.0501e-13	0.000417914	2.13781e-11	517	-0.440087
ILMN_1674334	653354	ARMCX7P	neg	-0.446375	-0.433558	5.20533e-09	1.49852e-07	1.11963e-07	1.13962e-06	518	-0.439967
ILMN_1716876	9442	MED27	neg	-0.320341	-0.559551	4.56508e-05	1.73014e-12	0.000302626	4.28448e-11	519	-0.439946
ILMN_1788022	54901	CDKAL1	neg	-0.364686	-0.514996	2.86164e-06	1.65325e-10	2.75189e-05	2.57286e-09	520	-0.439841
ILMN_1801121	59343	SENP2	neg	-0.412442	-0.46646	8.792e-08	1.18324e-08	1.35361e-06	1.17582e-07	521	-0.439451
ILMN_1788160	3799	KIF5B	neg	-0.331834	-0.546706	2.3182e-05	6.90361e-12	0.000169076	1.48822e-10	522	-0.43927
ILMN_1664367	51004	COQ6	neg	-0.323026	-0.555055	3.90625e-05	2.82726e-12	0.00026501	6.68387e-11	523	-0.43904
ILMN_1757278	643300	HSPD1P1	neg	-0.330444	-0.547627	2.51976e-05	6.26358e-12	0.000181845	1.36811e-10	524	-0.439036
ILMN_1701507	1962	EHHADH	neg	-0.380503	-0.497563	9.5912e-07	8.28129e-10	1.07833e-05	1.09083e-08	525	-0.439033
ILMN_1777261	10447	FAM3C	neg	-0.325531	-0.552337	3.37306e-05	3.79132e-12	0.000233393	8.72355e-11	526	-0.438934
ILMN_1706652	4968	OGG1	neg	-0.306685	-0.571129	9.86279e-05	4.71899e-13	0.000584801	1.32419e-11	527	-0.438907
ILMN_1767320	5594	MAPK1	neg	-0.384416	-0.492858	7.25316e-07	1.25983e-09	8.51215e-06	1.57865e-08	528	-0.438637
ILMN_1724986	348793	WDR53	neg	-0.375522	-0.501515	1.36169e-06	5.79288e-10	1.4589e-05	7.8929e-09	529	-0.438519
ILMN_1689842	6307	MSMO1	neg	-0.247261	-0.629195	0.00185879	3.02029e-16	0.00719333	1.58294e-14	530	-0.438228
ILMN_1751708	9445	ITM2B	neg	-0.359932	-0.516313	3.93041e-06	1.45821e-10	3.61809e-05	2.31294e-09	531	-0.438123
ILMN_1673215	5093	PCBP1	neg	-0.308221	-0.567818	9.06069e-05	6.87796e-13	0.000544576	1.85387e-11	532	-0.43802
ILMN_1674780	23451	SF3B1	neg	-0.187919	-0.687992	0.0188138	3.02156e-20	0.0486036	2.68431e-18	533	-0.437956
ILMN_1799516	23234	DNAJC9	neg	-0.391461	-0.484384	4.34535e-07	2.64008e-09	5.45164e-06	3.093e-08	534	-0.437923
ILMN_2397571	5279	PIGC	neg	-0.402374	-0.473366	1.91883e-07	6.70613e-09	2.6619e-06	7.06676e-08	535	-0.43787
ILMN_2345319	9581	PREPL	neg	-0.441364	-0.434221	8.06006e-09	1.42746e-07	1.63596e-07	1.09314e-06	536	-0.437793
ILMN_2149566	84313	VPS25	neg	-0.332679	-0.542753	2.20314e-05	1.0446e-11	0.000161825	2.1738e-10	537	-0.437716
ILMN_1704842	10124	ARL4A	neg	-0.344936	-0.530401	1.03511e-05	3.68225e-11	8.39361e-05	6.66811e-10	538	-0.437669
ILMN_1694776	6342	SCP2	neg	-0.391911	-0.483228	4.20398e-07	2.91588e-09	5.29104e-06	3.38806e-08	539	-0.437569
ILMN_1689578	7098	TLR3	neg	-0.302619	-0.57234	0.000123162	4.10759e-13	0.000709875	1.16251e-11	540	-0.43748
ILMN_1802390	5277	PIGA	neg	-0.34651	-0.528353	9.37211e-06	4.51588e-11	7.71558e-05	7.98075e-10	541	-0.437432
ILMN_1702706	200316	APOBEC3F	neg	-0.424965	-0.44959	3.2113e-08	4.49709e-08	5.52702e-07	3.88369e-07	542	-0.437277
ILMN_1715886	29883	CNOT7	neg	-0.332604	-0.541735	2.21314e-05	1.16113e-11	0.000162439	2.38127e-10	543	-0.437169
ILMN_1690365	373856	USP41	neg	-0.461993	-0.411313	1.27224e-09	7.20618e-07	3.32787e-08	4.6992e-06	544	-0.436653
ILMN_1795227	8655	DYNLL1	neg	-0.322079	-0.551145	4.1277e-05	4.30789e-12	0.000277468	9.76471e-11	545	-0.436612
ILMN_2148507	81573	ANKRD13C	neg	-0.46394	-0.409016	1.06194e-09	8.42153e-07	2.83518e-08	5.403e-06	546	-0.436478
ILMN_2139035	64921	CASD1	neg	-0.470675	-0.402166	5.63461e-10	1.3312e-06	1.62714e-08	8.1321e-06	547	-0.43642
ILMN_2085760	10095	ARPC1B	neg	-0.412207	-0.460589	8.95661e-08	1.8986e-08	1.37698e-06	1.79196e-07	548	-0.436398
ILMN_1777564	4085	MAD2L1	neg	-0.393044	-0.479546	3.86664e-07	3.99174e-09	4.92593e-06	4.48301e-08	549	-0.436295
ILMN_1690049	25983	NGDN	neg	-0.304309	-0.56806	0.000112342	6.692e-13	0.000655908	1.81114e-11	550	-0.436185
ILMN_1773413	23348	DOCK9	neg	-0.342216	-0.530049	1.22739e-05	3.81416e-11	9.76879e-05	6.88809e-10	551	-0.436133
ILMN_1790603	64756	ATPAF1	neg	-0.334621	-0.537362	1.9587e-05	1.82168e-11	0.000146367	3.53715e-10	552	-0.435992
ILMN_1757384	5901	RAN	neg	-0.286447	-0.585534	0.000288718	8.71677e-14	0.00147982	2.90232e-12	553	-0.435991
ILMN_2267135	6482	ST3GAL1	neg	-0.490441	-0.381526	8.08584e-11	4.98017e-06	3.02799e-09	2.6212e-05	554	-0.435983
ILMN_2363439	6259	RYK	neg	-0.404782	-0.465481	1.59583e-07	1.28112e-08	2.2662e-06	1.26019e-07	555	-0.435131
ILMN_1663512	1329	COX5B	neg	-0.288682	-0.581151	0.000257424	1.4701e-13	0.00134129	4.60099e-12	556	-0.434916
ILMN_1663447	3178	HNRNPA1	neg	-0.328651	-0.541142	2.80444e-05	1.23476e-11	0.000199196	2.51665e-10	557	-0.434896
ILMN_1746699	151246	SGO2	neg	-0.370207	-0.499479	1.96675e-06	6.96809e-10	1.99849e-05	9.33366e-09	558	-0.434843
ILMN_2395389	5704	PSMC4	neg	-0.341353	-0.527589	1.29513e-05	4.87122e-11	0.000102503	8.5629e-10	559	-0.434471
ILMN_2113333	284194	LGALS9B	neg	-0.263708	-0.604997	0.000880084	7.76263e-15	0.00381665	3.25128e-13	560	-0.434352
ILMN_2280135	8974	P4HA2	neg	-0.37381	-0.494729	1.53399e-06	1.06703e-09	1.61383e-05	1.3568e-08	561	-0.43427
ILMN_1651336	23417	MLYCD	neg	-0.306563	-0.561889	9.92907e-05	1.33637e-12	0.000587815	3.3769e-11	562	-0.434226
ILMN_1717219	84792	FAM220A	neg	-0.387489	-0.480822	5.80902e-07	3.58161e-09	7.01687e-06	4.07321e-08	563	-0.434156
ILMN_1772706	119032	BORCS7	neg	-0.310495	-0.557723	7.9851e-05	2.11439e-12	0.00048913	5.15229e-11	564	-0.434109
ILMN_2243697	54503	ZDHHC13	neg	-0.334233	-0.533934	2.00545e-05	2.58152e-11	0.000149129	4.84763e-10	565	-0.434083
ILMN_1771393	285343	TCAIM	neg	-0.412439	-0.455201	8.794e-08	2.90758e-08	1.35361e-06	2.63746e-07	566	-0.43382
ILMN_1736757	79158	GNPTAB	neg	-0.395353	-0.472234	3.25763e-07	7.36667e-09	4.25122e-06	7.65292e-08	567	-0.433793
ILMN_2368721	79019	CENPM	neg	-0.405134	-0.462394	1.55322e-07	1.64329e-08	2.22161e-06	1.575e-07	568	-0.433764
ILMN_1756878	55334	SLC39A9	neg	-0.529502	-0.337498	1.18589e-12	6.2542e-05	7.27323e-11	0.000253326	569	-0.4335
ILMN_1808860	6811	STX5	neg	-0.421172	-0.44544	4.37563e-08	6.17801e-08	7.28414e-07	5.12961e-07	570	-0.433306
ILMN_1783702	23515	MORC3	neg	-0.346893	-0.519225	9.1477e-06	1.10286e-10	7.54124e-05	1.79383e-09	571	-0.433059
ILMN_1766184	654346	LGALS9C	neg	-0.33067	-0.534313	2.48588e-05	2.48436e-11	0.000179859	4.6874e-10	572	-0.432492
ILMN_1771629	56948	SDR39U1	neg	-0.349406	-0.515315	7.79603e-06	1.60377e-10	6.5635e-05	2.5057e-09	573	-0.43236
ILMN_1655316	5706	PSMC6	neg	-0.311023	-0.55342	7.75333e-05	3.37404e-12	0.000477147	7.85464e-11	574	-0.432221
ILMN_2411897	7071	KLF10	neg	-0.425211	-0.438388	3.14695e-08	1.04953e-07	5.43958e-07	8.30364e-07	575	-0.4318
ILMN_1681101	55016	2024-03-01	neg	-0.396466	-0.466418	2.9979e-07	1.18723e-08	3.9487e-06	1.17896e-07	576	-0.431442
ILMN_1750518	10189	ALYREF	neg	-0.332749	-0.529899	2.19388e-05	3.87191e-11	0.000161265	6.98476e-10	577	-0.431324
ILMN_1705266	5970	RELA	neg	-0.385008	-0.477136	6.95069e-07	4.89271e-09	8.18627e-06	5.34047e-08	578	-0.431072
ILMN_2190684	131544	CRYBG3	neg	-0.427252	-0.434543	2.65979e-08	1.3942e-07	4.67944e-07	1.07015e-06	579	-0.430897
ILMN_2325574	113201	CASC4	neg	-0.335168	-0.526619	1.89471e-05	5.36166e-11	0.000142283	9.37509e-10	580	-0.430893
ILMN_1772703	51633	OTUD6B	neg	-0.506243	-0.355447	1.56256e-11	2.33156e-05	7.05107e-10	0.000105002	581	-0.430845
ILMN_1743939	134553	C5orf24	neg	-0.370183	-0.491113	1.96991e-06	1.46957e-09	1.9994e-05	1.80759e-08	582	-0.430648
ILMN_1701832	6143	RPL19	neg	-0.263546	-0.597694	0.000886788	1.96084e-14	0.00384236	7.48481e-13	583	-0.43062
ILMN_2385097	57446	NDRG3	neg	-0.348467	-0.512539	8.27727e-06	2.08617e-10	6.90702e-05	3.15489e-09	584	-0.430503
ILMN_2077886	54955	C1orf109	neg	-0.357481	-0.503425	4.61998e-06	4.86621e-10	4.1829e-05	6.71808e-09	585	-0.430453
ILMN_2399497	8625	RFXANK	neg	-0.403531	-0.45735	1.7566e-07	2.45528e-08	2.46272e-06	2.26979e-07	586	-0.43044
ILMN_2395240	11200	CHEK2	neg	-0.444064	-0.416663	6.37404e-09	4.99009e-07	1.33337e-07	3.37979e-06	587	-0.430364
ILMN_1741869	22911	WDR47	neg	-0.365644	-0.495047	2.68267e-06	1.03721e-09	2.59872e-05	1.32401e-08	588	-0.430346
ILMN_1729144	9166	EBAG9	neg	-0.325904	-0.534714	3.29978e-05	2.38555e-11	0.000229249	4.51387e-10	589	-0.430309
ILMN_1782954	3093	UBE2K	neg	-0.234993	-0.625568	0.00314776	5.00256e-16	0.0111491	2.50267e-14	590	-0.430281
ILMN_1734608	58492	ZNF77	neg	-0.333676	-0.526871	2.07431e-05	5.22954e-11	0.000153329	9.16025e-10	591	-0.430274
ILMN_1812776	23219	FBXO28	neg	-0.387675	-0.472464	5.73127e-07	7.22772e-09	6.94585e-06	7.53227e-08	592	-0.430069
ILMN_1655329	55781	RIOK2	neg	-0.349253	-0.510474	7.87262e-06	2.53306e-10	6.62236e-05	3.77027e-09	593	-0.429863
ILMN_1690259	8480	RAE1	neg	-0.313568	-0.545898	6.72056e-05	7.51724e-12	0.000421445	1.60652e-10	594	-0.429733
ILMN_2131936	83858	ATAD3B	neg	-0.45021	-0.409015	3.70722e-09	8.42181e-07	8.28894e-08	5.403e-06	595	-0.429613
ILMN_1686985	4534	MTM1	neg	-0.420891	-0.438008	4.47661e-08	1.07961e-07	7.42727e-07	8.52117e-07	596	-0.429449
ILMN_1761764	84266	ALKBH7	neg	-0.450346	-0.408201	3.66277e-09	8.89782e-07	8.21739e-08	5.67347e-06	597	-0.429273
ILMN_2352921	669	BPGM	neg	-0.28928	-0.569064	0.000249591	5.97213e-13	0.00130666	1.62967e-11	598	-0.429172
ILMN_1736005	29781	NCAPH2	neg	-0.487414	-0.370842	1.0974e-10	9.52608e-06	3.94545e-09	4.70626e-05	599	-0.429128
ILMN_1765644	54951	COMMD8	neg	-0.285436	-0.572788	0.000304004	3.90137e-13	0.00154815	1.11574e-11	600	-0.429112
ILMN_1690822	9218	VAPA	neg	-0.3507	-0.507362	7.1759e-06	3.38541e-10	6.10368e-05	4.84598e-09	601	-0.429031
ILMN_1714737	25842	ASF1A	neg	-0.409184	-0.448662	1.135e-07	4.82982e-08	1.68297e-06	4.13142e-07	602	-0.428923
ILMN_2402930	440926	H3F3AP4	neg	-0.367251	-0.490272	2.40618e-06	1.58232e-09	2.37028e-05	1.93025e-08	603	-0.428761
ILMN_1733956	3376	IARS	neg	-0.418972	-0.438463	5.22662e-08	1.04372e-07	8.54286e-07	8.26093e-07	604	-0.428717
ILMN_1673369	22929	SEPHS1	neg	-0.364323	-0.493059	2.9324e-06	1.23759e-09	2.80768e-05	1.55472e-08	605	-0.428691
ILMN_1801928	7534	YWHAZ	neg	-0.410808	-0.446358	9.99675e-08	5.76107e-08	1.50369e-06	4.80963e-07	606	-0.428583
ILMN_1810069	151195	CCNYL1	neg	-0.343883	-0.512872	1.10591e-05	2.02166e-10	8.90935e-05	3.06435e-09	607	-0.428377
ILMN_2116366	6136	RPL12	neg	-0.342813	-0.513925	1.18253e-05	1.83005e-10	9.47268e-05	2.81485e-09	608	-0.428369
ILMN_1813120	8491	MAP4K3	neg	-0.416407	-0.439945	6.41995e-08	9.34637e-08	1.02152e-06	7.43618e-07	609	-0.428176
ILMN_1735594	56990	CDC42SE2	neg	-0.263371	-0.59241	0.000894089	3.77848e-14	0.00386892	1.36101e-12	610	-0.427891
ILMN_1696419	2040	STOM	neg	-0.331941	-0.523344	2.30326e-05	7.39574e-11	0.000168181	1.25121e-09	611	-0.427642
ILMN_1715931	81689	ISCA1	neg	-0.364955	-0.489665	2.81023e-06	1.6688e-09	2.70771e-05	2.02454e-08	612	-0.42731
ILMN_1728001	285672	SREK1IP1	neg	-0.405064	-0.449416	1.56161e-07	4.55764e-08	2.23199e-06	3.92742e-07	613	-0.42724
ILMN_1777296	60	ACTB	neg	-0.377615	-0.476429	1.1761e-06	5.1922e-09	1.28864e-05	5.61784e-08	614	-0.427022
ILMN_1743594	26043	UBXN7	neg	-0.434416	-0.419317	1.46076e-08	4.14885e-07	2.78783e-07	2.86486e-06	615	-0.426866
ILMN_1666258	267	AMFR	neg	-0.470259	-0.383227	5.86192e-10	4.48199e-06	1.68297e-08	2.3797e-05	616	-0.426743
ILMN_1659537	112950	MED8	neg	-0.429886	-0.42351	2.13719e-08	3.08902e-07	3.86323e-07	2.18559e-06	617	-0.426698
ILMN_1756806	4170	MCL1	neg	-0.308065	-0.544654	9.13936e-05	8.56492e-12	0.000548306	1.80127e-10	618	-0.42636
ILMN_1682494	51319	RSRC1	neg	-0.394886	-0.457743	3.37271e-07	2.38017e-08	4.37546e-06	2.20757e-07	619	-0.426315
ILMN_1714569	5127	CDK16	neg	-0.424099	-0.428433	3.44755e-08	2.17351e-07	5.86231e-07	1.59244e-06	620	-0.426266
ILMN_1750961	53346	TM6SF1	neg	-0.346506	-0.505736	9.37476e-06	3.93488e-10	7.71558e-05	5.55227e-09	621	-0.426121
ILMN_2334042	29087	THYN1	neg	-0.302948	-0.549192	0.000120982	5.30593e-12	0.000699755	1.17975e-10	622	-0.42607
ILMN_1770653	114569	MAL2	neg	-0.329586	-0.522302	2.65248e-05	8.1861e-11	0.000189901	1.37078e-09	623	-0.425944
ILMN_1702635	23008	KLHDC10	neg	-0.458754	-0.392714	1.71398e-09	2.46281e-06	4.30343e-08	1.39761e-05	624	-0.425734
ILMN_1659620	26292	MYCBP	neg	-0.397044	-0.453897	2.87092e-07	3.22002e-08	3.80248e-06	2.88521e-07	625	-0.42547
ILMN_1748908	11212	PLPBP	neg	-0.403383	-0.447396	1.77659e-07	5.32177e-08	2.48723e-06	4.48399e-07	626	-0.425389
ILMN_1773505	7375	USP4	neg	-0.398935	-0.451833	2.49044e-07	3.78122e-08	3.3516e-06	3.32342e-07	627	-0.425384
ILMN_2129859	79072	FASTKD3	neg	-0.296378	-0.553928	0.000172134	3.19387e-12	0.000949826	7.47916e-11	628	-0.425153
ILMN_2409793	4150	MAZ	neg	-0.308677	-0.540913	8.83509e-05	1.26441e-11	0.000532147	2.57179e-10	629	-0.424795
ILMN_1667257	6390	SDHB	neg	-0.290653	-0.558759	0.000232463	1.88756e-12	0.00122704	4.64527e-11	630	-0.424706
ILMN_1655051	85002	FAM86B1	neg	-0.263276	-0.585828	0.000898062	8.41443e-14	0.00388272	2.82062e-12	631	-0.424552
ILMN_2305544	1622	DBI	neg	-0.218122	-0.630653	0.00622943	2.46096e-16	0.019613	1.32125e-14	632	-0.424388
ILMN_1743352	6903	TBCC	neg	-0.434485	-0.414252	1.45221e-08	5.89365e-07	2.77687e-07	3.92864e-06	633	-0.424369
ILMN_1707326	55617	TASP1	neg	-0.37421	-0.473357	1.49196e-06	6.71125e-09	1.57462e-05	7.0684e-08	634	-0.423784
ILMN_1699015	3020	H3F3A	neg	-0.369074	-0.478489	2.12533e-06	4.36522e-09	2.13287e-05	4.83936e-08	635	-0.423781
ILMN_1783712	400506	KNOP1	neg	-0.321033	-0.525747	4.38592e-05	5.84285e-11	0.000292444	1.01094e-09	636	-0.42339
ILMN_1811433	6132	RPL8	neg	-0.369728	-0.476922	2.0323e-06	4.98184e-09	2.05722e-05	5.41435e-08	637	-0.423325
ILMN_1685602	90407	TMEM41A	neg	-0.261704	-0.584704	0.000966503	9.63017e-14	0.00413672	3.16916e-12	638	-0.423204
ILMN_1784207	57095	PITHD1	neg	-0.446177	-0.400076	5.29691e-09	1.52763e-06	1.13686e-07	9.19317e-06	639	-0.423127
ILMN_2290338	1827	RCAN1	neg	-0.400207	-0.445459	2.26235e-07	6.16879e-08	3.09836e-06	5.12411e-07	640	-0.422833
ILMN_2224444	83891	SNX25	neg	-0.347593	-0.497713	8.75045e-06	8.17041e-10	7.24693e-05	1.07837e-08	641	-0.422653
ILMN_1709880	6175	RPLP0	neg	-0.213456	-0.631799	0.00746101	2.09363e-16	0.0228202	1.13635e-14	642	-0.422628
ILMN_1754199	9275	BCL7B	neg	-0.302468	-0.542704	0.000124175	1.04993e-11	0.000714672	2.17998e-10	643	-0.422586
ILMN_1726181	90580	TIMM29	neg	-0.298076	-0.546933	0.000157264	6.74039e-12	0.000877575	1.46098e-10	644	-0.422505
ILMN_1764414	6655	SOS2	neg	-0.41386	-0.431109	7.86046e-08	1.79131e-07	1.22411e-06	1.33661e-06	645	-0.422484
ILMN_1815878	55004	LAMTOR1	neg	-0.32205	-0.522901	4.13475e-05	7.72223e-11	0.000277846	1.29944e-09	646	-0.422475
ILMN_1662306	285282	RABL3	neg	-0.312338	-0.531918	7.20255e-05	3.16302e-11	0.000447	5.80747e-10	647	-0.422128
ILMN_1666706	645676	ASH1L-AS1	neg	-0.300386	-0.543522	0.000138954	9.64124e-12	0.00078648	2.01479e-10	648	-0.421954
ILMN_1792741	23600	AMACR	neg	-0.397347	-0.446336	2.80635e-07	5.77049e-08	3.72863e-06	4.81394e-07	649	-0.421842
ILMN_1780268	54964	C1orf56	neg	-0.207709	-0.635422	0.00927211	1.25021e-16	0.0274027	7.03631e-15	650	-0.421565
ILMN_1684887	64092	SAMSN1	neg	-0.347474	-0.495276	8.81657e-06	1.01628e-09	7.29253e-05	1.30229e-08	651	-0.421375
ILMN_1777913	1024	CDK8	neg	-0.35071	-0.491921	7.17137e-06	1.3686e-09	6.10244e-05	1.70096e-08	652	-0.421315
ILMN_1683239	11186	RASSF1	neg	-0.351097	-0.491412	6.99537e-06	1.43134e-09	5.97577e-05	1.76915e-08	653	-0.421255
ILMN_1805645	160335	TMTC2	neg	-0.292173	-0.550319	0.000214764	4.70561e-12	0.00114955	1.05575e-10	654	-0.421246
ILMN_1687201	80830	APOL6	neg	-0.363765	-0.478609	3.04435e-06	4.32133e-09	2.90085e-05	4.80146e-08	655	-0.421187
ILMN_2069593	9169	SCAF11	neg	-0.301691	-0.540624	0.000129514	1.30275e-11	0.000741096	2.63624e-10	656	-0.421157
ILMN_2351916	9156	EXO1	neg	-0.309488	-0.532799	8.44568e-05	2.89475e-11	0.000513218	5.38478e-10	657	-0.421144
ILMN_1765522	5496	PPM1G	neg	-0.43582	-0.406386	1.29682e-08	1.00519e-06	2.49903e-07	6.32987e-06	658	-0.421103
ILMN_1655561	10094	ARPC3	neg	-0.464098	-0.377839	1.04646e-09	6.24568e-06	2.8052e-08	3.21719e-05	659	-0.420968
ILMN_1812273	79813	EHMT1	neg	-0.445998	-0.395921	5.38083e-09	2.00304e-06	1.15237e-07	1.16405e-05	660	-0.42096
ILMN_1744059	10671	DCTN6	neg	-0.29668	-0.545193	0.000169396	8.09438e-12	0.000936825	1.71322e-10	661	-0.420937
ILMN_2129388	54462	CCSER2	neg	-0.447469	-0.394295	4.72692e-09	2.22491e-06	1.02901e-07	1.28021e-05	662	-0.420882
ILMN_2088410	56984	PSMG2	neg	-0.206011	-0.6355	0.00987672	1.23632e-16	0.0288709	6.97801e-15	663	-0.420755
ILMN_1733356	25843	MOB4	neg	-0.242394	-0.599079	0.00229799	1.64787e-14	0.00861366	6.46456e-13	664	-0.420736
ILMN_1751075	54093	SETD4	neg	-0.283421	-0.557243	0.000336746	2.22838e-12	0.00168799	5.40348e-11	665	-0.420332
ILMN_1805024	55914	ERBIN	neg	-0.269374	-0.570926	0.00067261	4.83009e-13	0.00304627	1.35154e-11	666	-0.42015
ILMN_1801391	6502	SKP2	neg	-0.257335	-0.582482	0.00118253	1.25544e-13	0.00490368	3.9982e-12	667	-0.419909
ILMN_2391231	6652	SORD	neg	-0.356363	-0.483094	4.97149e-06	2.94962e-09	4.46038e-05	3.41525e-08	668	-0.419728
ILMN_1664122	5777	PTPN6	neg	-0.35605	-0.48303	5.07419e-06	2.96571e-09	4.54224e-05	3.42987e-08	669	-0.41954
ILMN_1751615	80219	COQ10B	neg	-0.214462	-0.624188	0.00717865	6.05078e-16	0.0220813	3.00431e-14	670	-0.419325
ILMN_1760374	925	CD8A	neg	-0.366521	-0.472005	2.52824e-06	7.50783e-09	2.46965e-05	7.77103e-08	671	-0.419263
ILMN_1674399	7702	ZNF143	neg	-0.458219	-0.380108	1.8e-09	5.43506e-06	4.47965e-08	2.83518e-05	672	-0.419163
ILMN_1739161	8611	PLPP1	neg	-0.30131	-0.536872	0.000132207	1.9154e-11	0.000753892	3.69483e-10	673	-0.419091
ILMN_2186369	9611	NCOR1	neg	-0.421583	-0.415686	4.23213e-08	5.33916e-07	7.06901e-07	3.59347e-06	674	-0.418634
ILMN_2334765	51566	ARMCX3	neg	-0.443921	-0.393322	6.45388e-09	2.36863e-06	1.34864e-07	1.35269e-05	675	-0.418622
ILMN_1681634	5827	PXMP2	neg	-0.43184	-0.404828	1.81496e-08	1.11551e-06	3.37284e-07	6.94293e-06	676	-0.418334
ILMN_1725169	57117	INTS12	neg	-0.309839	-0.526456	8.28269e-05	5.44879e-11	0.000504707	9.50229e-10	677	-0.418147
ILMN_1691535	8450	CUL4B	neg	-0.342981	-0.493202	1.17018e-05	1.22198e-09	9.38134e-05	1.53706e-08	678	-0.418091
ILMN_1691104	441531	PGAM4	neg	-0.360261	-0.475645	3.84581e-06	5.54492e-09	3.55343e-05	5.95395e-08	679	-0.417953
ILMN_1813955	29946	SERTAD3	neg	-0.361549	-0.474355	3.53041e-06	6.17641e-09	3.29427e-05	6.57148e-08	680	-0.417952
ILMN_1711862	9616	RNF7	neg	-0.356917	-0.47854	4.79415e-06	4.34645e-09	4.32085e-05	4.82395e-08	681	-0.417729
ILMN_1745593	3925	STMN1	neg	-0.234012	-0.601141	0.00327964	1.26987e-14	0.011544	5.0823e-13	682	-0.417576
ILMN_1776398	10605	PAIP1	neg	-0.374049	-0.461016	1.50872e-06	1.83491e-08	1.59129e-05	1.73847e-07	683	-0.417533
ILMN_1665235	10491	CRTAP	neg	-0.243928	-0.590798	0.00215033	4.6047e-14	0.00813406	1.61744e-12	684	-0.417363
ILMN_1761772	9631	NUP155	neg	-0.38013	-0.453784	9.84866e-07	3.2485e-08	1.10165e-05	2.90677e-07	685	-0.416957
ILMN_1679620	728519	LOC728519	neg	-0.396959	-0.436954	2.88927e-07	1.16725e-07	3.82167e-06	9.15821e-07	686	-0.416956
ILMN_1718063	3988	LIPA	neg	-0.433943	-0.399542	1.52043e-08	1.58208e-06	2.88227e-07	9.46046e-06	687	-0.416743
ILMN_1764500	55845	BRK1	neg	-0.283484	-0.549539	0.000335675	5.1134e-12	0.00168347	1.14078e-10	688	-0.416512
ILMN_1679782	282991	BLOC1S2	neg	-0.383355	-0.449639	7.82676e-07	4.48022e-08	9.07245e-06	3.87081e-07	689	-0.416497
ILMN_1798588	6596	HLTF	neg	-0.332156	-0.50082	2.27362e-05	6.1707e-10	0.000166446	8.35465e-09	690	-0.416488
ILMN_1655921	2960	GTF2E1	neg	-0.304031	-0.528856	0.000114058	4.29565e-11	0.000664945	7.6461e-10	691	-0.416444
ILMN_1742922	5558	PRIM2	neg	-0.239055	-0.59369	0.00265161	3.22712e-14	0.00968266	1.17739e-12	692	-0.416372
ILMN_2079386	6146	RPL22	neg	-0.406923	-0.425514	1.35298e-07	2.67896e-07	1.96932e-06	1.92572e-06	693	-0.416218
ILMN_1658884	23200	ATP11B	neg	-0.383831	-0.448339	7.56421e-07	4.95107e-08	8.78353e-06	4.21511e-07	694	-0.416085
ILMN_2055165	93621	MRFAP1	neg	-0.270663	-0.561164	0.000632217	1.44804e-12	0.00289043	3.62668e-11	695	-0.415913
ILMN_1718961	665	BNIP3L	neg	-0.353303	-0.478001	6.06741e-06	4.54903e-09	5.29728e-05	5.01507e-08	696	-0.415652
ILMN_1778177	7756	ZNF207	neg	-0.338018	-0.492888	1.59166e-05	1.25651e-09	0.000122307	1.57549e-08	697	-0.415453
ILMN_1768598	3903	LAIR1	neg	-0.397668	-0.433223	2.73952e-07	1.5357e-07	3.64963e-06	1.16522e-06	698	-0.415446
ILMN_1799667	24137	KIF4A	neg	-0.341949	-0.488294	1.24795e-05	1.88128e-09	9.90855e-05	2.26153e-08	699	-0.415122
ILMN_1679177	92935	MARS2	neg	-0.312258	-0.517842	7.23471e-05	1.25971e-10	0.000448855	2.02401e-09	700	-0.41505
ILMN_1672287	55892	MYNN	neg	-0.383836	-0.445356	7.56131e-07	6.21752e-08	8.78353e-06	5.15145e-07	701	-0.414596
ILMN_2323427	2035	EPB41	neg	-0.461984	-0.367058	1.27336e-09	1.19213e-05	3.32787e-08	5.76453e-05	702	-0.414521
ILMN_1776105	5723	PSPH	neg	-0.328089	-0.500746	2.89962e-05	6.21251e-10	0.000204929	8.38964e-09	703	-0.414417
ILMN_1715832	30849	PIK3R4	neg	-0.345058	-0.483506	1.02716e-05	2.84711e-09	8.34278e-05	3.3101e-08	704	-0.414282
ILMN_2344182	84899	TMTC4	neg	-0.417761	-0.410693	5.7605e-08	7.51658e-07	9.31243e-07	4.88233e-06	705	-0.414227
ILMN_2356311	54065	SMIM11A	neg	-0.327875	-0.500293	2.93681e-05	6.47276e-10	0.000207113	8.70549e-09	706	-0.414084
ILMN_1772743	10026	PIGK	neg	-0.223247	-0.604921	0.00508861	7.83864e-15	0.0165716	3.27619e-13	707	-0.414084
ILMN_1719906	3033	HADH	neg	-0.332698	-0.495211	2.20062e-05	1.02221e-09	0.0001617	1.30841e-08	708	-0.413954
ILMN_1783444	1855	DVL1	neg	-0.457365	-0.369802	1.9458e-09	1.01347e-05	4.80626e-08	4.97715e-05	709	-0.413584
ILMN_1720703	5250	SLC25A3	neg	-0.259685	-0.567475	0.00106138	7.14966e-13	0.00447417	1.91667e-11	710	-0.41358
ILMN_1800612	7411	VBP1	neg	-0.320239	-0.506757	4.59214e-05	3.58054e-10	0.000304045	5.09584e-09	711	-0.413498
ILMN_1761915	54014	BRWD1	neg	-0.407986	-0.418956	1.24593e-07	4.25482e-07	1.82694e-06	2.93088e-06	712	-0.413471
ILMN_1760858	4218	RAB8A	neg	-0.34262	-0.482991	1.19686e-05	2.97582e-09	9.56811e-05	3.43955e-08	713	-0.412805
ILMN_1807563	2286	FKBP2	neg	-0.351052	-0.474507	7.01529e-06	6.09865e-09	5.98248e-05	6.49572e-08	714	-0.41278
ILMN_1708672	39	ACAT2	neg	-0.348421	-0.47691	8.30162e-06	4.9867e-09	6.92442e-05	5.41435e-08	715	-0.412665
ILMN_1659259	24148	PRPF6	neg	-0.353241	-0.472009	6.09178e-06	7.50516e-09	5.31388e-05	7.77103e-08	716	-0.412625
ILMN_1793990	3398	ID2	neg	-0.342747	-0.482255	1.18735e-05	3.16921e-09	9.50364e-05	3.64606e-08	717	-0.412501
ILMN_2076940	64769	MEAF6	neg	-0.370756	-0.454174	1.89408e-06	3.15097e-08	1.93013e-05	2.83358e-07	718	-0.412465
ILMN_1757732	734	OSGIN2	neg	-0.347879	-0.476664	8.59268e-06	5.09103e-09	7.13117e-05	5.52044e-08	719	-0.412271
ILMN_1738272	170506	DHX36	neg	-0.401031	-0.42351	2.12523e-07	3.08891e-07	2.9257e-06	2.18559e-06	720	-0.412271
ILMN_1668605	27163	NAAA	neg	-0.334165	-0.490041	2.0137e-05	1.61468e-09	0.000149518	1.96248e-08	721	-0.412103
ILMN_1714082	55907	CMAS	neg	-0.296299	-0.527723	0.000172854	4.80693e-11	0.000952498	8.48753e-10	722	-0.412011
ILMN_2300396	28991	COMMD5	neg	-0.286183	-0.537825	0.000292646	1.73743e-11	0.00149801	3.38449e-10	723	-0.412004
ILMN_1785988	1452	CSNK1A1	neg	-0.315591	-0.507896	5.99314e-05	3.22168e-10	0.000381873	4.64517e-09	724	-0.411744
ILMN_1753040	140460	ASB7	neg	-0.430299	-0.393092	2.06481e-08	2.40382e-06	3.75266e-07	1.37003e-05	725	-0.411696
ILMN_1808768	6093	ROCK1	neg	-0.331141	-0.49209	2.4167e-05	1.34827e-09	0.000175237	1.67693e-08	726	-0.411616
ILMN_1815733	1983	EIF5	neg	-0.303567	-0.519139	0.000116984	1.11204e-10	0.000679604	1.80726e-09	727	-0.411353
ILMN_2094905	51397	COMMD10	neg	-0.291549	-0.531112	0.000221879	3.42954e-11	0.0011829	6.24473e-10	728	-0.41133
ILMN_1792353	80012	PHC3	neg	-0.351213	-0.471261	6.94342e-06	7.98435e-09	5.94165e-05	8.22986e-08	729	-0.411237
ILMN_1659415	8649	LAMTOR3	neg	-0.218463	-0.603928	0.00614717	8.90366e-15	0.0193873	3.64443e-13	730	-0.411195
ILMN_1751492	51030	TVP23B	neg	-0.216471	-0.605664	0.00664287	7.12401e-15	0.0207008	3.00925e-13	731	-0.411068
ILMN_2348093	522	ATP5J	neg	-0.287988	-0.534139	0.000266778	2.52845e-11	0.00138094	4.76151e-10	732	-0.411064
ILMN_1688071	9	NAT1	neg	-0.279293	-0.542253	0.000414243	1.1003e-11	0.00201477	2.27092e-10	733	-0.410773
ILMN_1798582	2886	GRB7	neg	-0.355098	-0.466125	5.39934e-06	1.21592e-08	4.80076e-05	1.20383e-07	734	-0.410611
ILMN_1770548	23122	CLASP2	neg	-0.317257	-0.503934	5.45043e-05	4.6444e-10	0.000352277	6.43878e-09	735	-0.410595
ILMN_1748291	163859	SDE2	neg	-0.266641	-0.554453	0.000766295	3.01782e-12	0.00339756	7.10892e-11	736	-0.410547
ILMN_1713380	8892	EIF2B2	neg	-0.422502	-0.398532	3.92757e-08	1.69023e-06	6.61609e-07	1.00135e-05	737	-0.410517
ILMN_2398711	22933	SIRT2	neg	-0.341294	-0.479587	1.29987e-05	3.97773e-09	0.000102796	4.46981e-08	738	-0.410441
ILMN_2051867	79810	PTCD2	neg	-0.296419	-0.524339	0.00017176	6.70929e-11	0.000948845	1.1469e-09	739	-0.410379
ILMN_1679195	55969	C20orf24	neg	-0.295247	-0.525375	0.000182749	6.06096e-11	0.000997041	1.04412e-09	740	-0.410311
ILMN_1688452	51451	LCMT1	neg	-0.315836	-0.504587	5.91043e-05	4.37389e-10	0.000376845	6.08932e-09	741	-0.410212
ILMN_1698189	60496	AASDHPPT	neg	-0.335895	-0.484429	1.81255e-05	2.62983e-09	0.000136807	3.08647e-08	742	-0.410162
ILMN_1673172	51098	IFT52	neg	-0.383905	-0.436357	7.524e-07	1.21994e-07	8.7471e-06	9.51134e-07	743	-0.410131
ILMN_1667707	60559	SPCS3	neg	-0.241586	-0.578656	0.00237941	1.97271e-13	0.00887184	6.02179e-12	744	-0.410121
ILMN_1757646	51569	UFM1	neg	-0.338476	-0.481467	1.54744e-05	3.38998e-09	0.000119512	3.87306e-08	745	-0.409971
ILMN_2261600	2210	FCGR1B	neg	-0.35308	-0.466812	6.15528e-06	1.14979e-08	5.35982e-05	1.14695e-07	746	-0.409946
ILMN_1703720	51639	SF3B6	neg	-0.225546	-0.594077	0.00464048	3.07634e-14	0.0153777	1.12445e-12	747	-0.409811
ILMN_2044085	9125	CNOT9	neg	-0.380495	-0.438742	9.59678e-07	1.0223e-07	1.07834e-05	8.10112e-07	748	-0.409618
ILMN_2396292	79027	ZNF655	neg	-0.311953	-0.507091	7.35993e-05	3.47145e-10	0.000454915	4.95482e-09	749	-0.409522
ILMN_1714820	3688	ITGB1	neg	-0.317166	-0.501655	5.47882e-05	5.71941e-10	0.000353881	7.80353e-09	750	-0.409411
ILMN_1665583	203068	TUBB	neg	-0.461231	-0.357447	1.36511e-09	2.081e-05	3.53039e-08	9.4909e-05	751	-0.409339
ILMN_1656335	6016	RIT1	neg	-0.333231	-0.485328	2.1309e-05	2.43367e-09	0.000157043	2.87327e-08	752	-0.409279
ILMN_1807925	54331	GNG2	neg	-0.318337	-0.499968	5.12337e-05	6.66616e-10	0.000334522	8.94132e-09	753	-0.409153
ILMN_1690325	4800	NFYA	neg	-0.442294	-0.37567	7.43603e-09	7.12625e-06	1.52335e-07	3.62926e-05	754	-0.408982
ILMN_1652123	3150	HMGN1	neg	-0.33845	-0.479423	1.54987e-05	4.0335e-09	0.000119653	4.52479e-08	755	-0.408937
ILMN_1802642	10040	TOM1L1	neg	-0.320928	-0.496801	4.41263e-05	8.86749e-10	0.000293632	1.15499e-08	756	-0.408865
ILMN_2333367	2280	FKBP1A	neg	-0.335009	-0.48213	1.91305e-05	3.20327e-09	0.000143443	3.68311e-08	757	-0.40857
ILMN_1743397	284098	PIGW	neg	-0.272017	-0.544869	0.000592179	8.37446e-12	0.00273197	1.76309e-10	758	-0.408443
ILMN_1741331	55745	AP5M1	neg	-0.309994	-0.506829	8.21117e-05	3.55697e-10	0.000501119	5.06593e-09	759	-0.408412
ILMN_1759092	91966	CXorf40A	neg	-0.322326	-0.494427	4.06889e-05	1.09608e-09	0.000274259	1.38928e-08	760	-0.408376
ILMN_1683044	5504	PPP1R2	neg	-0.339337	-0.477322	1.46747e-05	4.81675e-09	0.000114181	5.26335e-08	761	-0.408329
ILMN_1683243	11311	VPS45	neg	-0.477883	-0.33842	2.81592e-10	5.95365e-05	8.92535e-09	0.000242691	762	-0.408152
ILMN_1757350	1499	CTNNB1	neg	-0.302376	-0.513397	0.000124795	1.92382e-10	0.000717408	2.93175e-09	763	-0.407887
ILMN_1732475	6815	STYX	neg	-0.366622	-0.448549	2.51093e-06	4.87201e-08	2.46246e-05	4.16032e-07	764	-0.407585
ILMN_2038776	7295	TXN	neg	-0.285488	-0.529245	0.000303206	4.1326e-11	0.00154528	7.40244e-10	765	-0.407366
ILMN_1747146	7251	TSG101	neg	-0.325783	-0.488948	3.32322e-05	1.77685e-09	0.000230508	2.14641e-08	766	-0.407366
ILMN_1797318	51182	HSPA14	neg	-0.323084	-0.491621	3.89295e-05	1.40521e-09	0.000264469	1.74209e-08	767	-0.407353
ILMN_1666713	10434	LYPLA1	neg	-0.230753	-0.58374	0.00375387	1.08062e-13	0.012906	3.5038e-12	768	-0.407246
ILMN_1748109	5189	PEX1	neg	-0.341411	-0.473037	1.29046e-05	6.8921e-09	0.000102174	7.23963e-08	769	-0.407224
ILMN_1703036	56897	WRNIP1	neg	-0.268609	-0.545458	0.000697726	7.87255e-12	0.00314278	1.67272e-10	770	-0.407033
ILMN_2380740	25821	MTO1	neg	-0.310927	-0.502955	7.79488e-05	5.08007e-10	0.000479406	6.9987e-09	771	-0.406941
ILMN_1681670	291	SLC25A4	neg	-0.355351	-0.457575	5.31133e-06	2.41204e-08	4.72887e-05	2.23399e-07	772	-0.406463
ILMN_1721457	5902	RANBP1	neg	-0.381971	-0.430935	8.6407e-07	1.81408e-07	9.83749e-06	1.35057e-06	773	-0.406453
ILMN_2047676	64172	OSGEPL1	neg	-0.316435	-0.496247	5.71235e-05	9.31818e-10	0.000366456	1.20184e-08	774	-0.406341
ILMN_1767481	91419	ATP23	neg	-0.357659	-0.454947	4.56634e-06	2.96615e-08	4.14191e-05	2.68199e-07	775	-0.406303
ILMN_1718808	11216	AKAP10	neg	-0.347437	-0.464995	8.83763e-06	1.33256e-08	7.30386e-05	1.30561e-07	776	-0.406216
ILMN_1756982	1192	CLIC1	neg	-0.381463	-0.430929	8.95878e-07	1.81485e-07	1.01356e-05	1.35064e-06	777	-0.406196
ILMN_1712027	222194	RSBN1L	neg	-0.272849	-0.539306	0.000568731	1.49238e-11	0.00263916	2.9664e-10	778	-0.406078
ILMN_1658472	51107	APH1A	neg	-0.441856	-0.370284	7.72388e-09	9.84835e-06	1.5758e-07	4.84614e-05	779	-0.40607
ILMN_1695773	8428	STK24	neg	-0.362021	-0.450116	3.42096e-06	4.31831e-08	3.20421e-05	3.74398e-07	780	-0.406069
ILMN_1720181	22883	CLSTN1	neg	-0.35938	-0.452717	4.07661e-06	3.53035e-08	3.73705e-05	3.12371e-07	781	-0.406048
ILMN_2226628	7738	ZNF184	neg	-0.313581	-0.497022	6.71568e-05	8.69373e-10	0.000421272	1.13534e-08	782	-0.405301
ILMN_1662049	55326	AGPAT5	neg	-0.300815	-0.509167	0.000135786	2.86212e-10	0.000771192	4.18462e-09	783	-0.404991
ILMN_2410428	8505	PARG	neg	-0.360265	-0.449541	3.84467e-06	4.51425e-08	3.55343e-05	3.89681e-07	784	-0.404903
ILMN_1708416	23204	ARL6IP1	neg	-0.36486	-0.444768	2.82825e-06	6.50121e-08	2.72243e-05	5.35532e-07	785	-0.404814
ILMN_2189859	201931	TMEM192	neg	-0.313375	-0.496168	6.79423e-05	9.38449e-10	0.000425256	1.2096e-08	786	-0.404771
ILMN_1747204	27429	HTRA2	neg	-0.341277	-0.468008	1.30126e-05	1.04292e-08	0.000102855	1.04933e-07	787	-0.404643
ILMN_1737164	10548	TM9SF1	neg	-0.441554	-0.367568	7.92831e-09	1.15681e-05	1.61092e-07	5.60607e-05	788	-0.404561
ILMN_1731287	26286	ARFGAP3	neg	-0.417223	-0.391617	6.01417e-08	2.64192e-06	9.64703e-07	1.48395e-05	789	-0.40442
ILMN_1722127	25788	RAD54B	neg	-0.396244	-0.41259	3.04791e-07	6.60485e-07	4.00657e-06	4.35872e-06	790	-0.404417
ILMN_1712155	6128	RPL6	neg	-0.340138	-0.468303	1.39657e-05	1.01807e-08	0.000109309	1.02694e-07	791	-0.404221
ILMN_1663858	57335	ZNF286A	neg	-0.404953	-0.403459	1.57503e-07	1.22189e-06	2.24794e-06	7.54106e-06	792	-0.404206
ILMN_2369221	3600	IL15	neg	-0.193682	-0.614664	0.0154093	2.19379e-15	0.0413406	1.00605e-13	793	-0.404173
ILMN_1719677	148932	MOB3C	neg	-0.292375	-0.515381	0.000212517	1.59375e-10	0.00113869	2.49201e-09	794	-0.403878
ILMN_1717078	23341	DNAJC16	neg	-0.431716	-0.375877	1.83397e-08	7.03745e-06	3.39235e-07	3.58865e-05	795	-0.403796
ILMN_2181445	23786	BCL2L13	neg	-0.424454	-0.382947	3.34866e-08	4.56064e-06	5.72364e-07	2.41774e-05	796	-0.4037
ILMN_1814333	5274	SERPINI1	neg	-0.403406	-0.403933	1.7734e-07	1.18404e-06	2.48451e-06	7.33262e-06	797	-0.403669
ILMN_1659095	644029	RPL7AP62	neg	-0.285415	-0.521773	0.00030434	8.61876e-11	0.00154907	1.43574e-09	798	-0.403594
ILMN_1773906	8031	NCOA4	neg	-0.385979	-0.420812	6.48055e-07	3.73639e-07	7.69663e-06	2.59908e-06	799	-0.403395
ILMN_2307740	4179	CD46	neg	-0.366475	-0.440237	2.53616e-06	9.14443e-08	2.47494e-05	7.30191e-07	800	-0.403356
ILMN_1670570	4601	MXI1	neg	-0.393141	-0.413476	3.8389e-07	6.21619e-07	4.90319e-06	4.12697e-06	801	-0.403309
ILMN_1670124	150223	YDJC	neg	-0.493299	-0.313293	6.04342e-11	0.000215704	2.36601e-09	0.000760376	802	-0.403296
ILMN_1690392	23412	COMMD3	neg	-0.29717	-0.509363	0.00016504	2.81048e-10	0.000915043	4.11214e-09	803	-0.403266
ILMN_1659517	112840	WDR89	neg	-0.340146	-0.46624	1.39588e-05	1.20459e-08	0.000109298	1.19381e-07	804	-0.403193
ILMN_2321578	27334	P2RY10	neg	-0.308926	-0.49629	8.71359e-05	9.28266e-10	0.000526269	1.19882e-08	805	-0.402608
ILMN_2316173	1174	AP1S1	neg	-0.252075	-0.553051	0.00150088	3.51077e-12	0.00599443	8.13472e-11	806	-0.402563
ILMN_1743086	65264	UBE2Z	neg	-0.553684	-0.25126	6.53955e-14	0.00328706	5.42044e-12	0.00841652	807	-0.402472
ILMN_1696814	51091	SEPSECS	neg	-0.361808	-0.443068	3.46997e-06	7.39318e-08	3.24859e-05	6.03487e-07	808	-0.402438
ILMN_2362549	11130	ZWINT	neg	-0.371223	-0.433631	1.83423e-06	1.49052e-07	1.8827e-05	1.13398e-06	809	-0.402427
ILMN_1755391	23568	ARL2BP	neg	-0.332047	-0.472765	2.28859e-05	7.04981e-09	0.0001673	7.37012e-08	810	-0.402406
ILMN_2284706	51131	PHF11	neg	-0.386251	-0.418559	6.35456e-07	4.37423e-07	7.57423e-06	3.00489e-06	811	-0.402405
ILMN_2222872	92400	RBM18	neg	-0.394199	-0.41034	3.54959e-07	7.69915e-07	4.572e-06	4.99273e-06	812	-0.402269
ILMN_1707236	3052	HCCS	neg	-0.342305	-0.461572	1.22063e-05	1.75511e-08	9.73066e-05	1.67085e-07	813	-0.401938
ILMN_1775943	84312	BRMS1L	neg	-0.404901	-0.398581	1.58124e-07	1.68485e-06	2.25467e-06	9.98463e-06	814	-0.401741
ILMN_1752213	85025	TMEM60	neg	-0.279519	-0.523653	0.000409599	7.17561e-11	0.00199512	1.21813e-09	815	-0.401586
ILMN_2260991	706	TSPO	neg	-0.26049	-0.542188	0.00102258	1.10784e-11	0.00433313	2.28381e-10	816	-0.401339
ILMN_1788347	85457	CIPC	neg	-0.384071	-0.417747	7.43502e-07	4.62866e-07	8.67407e-06	3.16092e-06	817	-0.400909
ILMN_1726755	51138	COPS4	neg	-0.25	-0.551261	0.00164658	4.2551e-12	0.00649001	9.66718e-11	818	-0.40063
ILMN_1722642	221035	REEP3	neg	-0.251174	-0.549655	0.00156263	5.05102e-12	0.00620353	1.12814e-10	819	-0.400414
ILMN_1762033	222236	NAPEPLD	neg	-0.390983	-0.409467	4.50077e-07	8.16842e-07	5.61835e-06	5.25916e-06	820	-0.400225
ILMN_1683678	26010	SPATS2L	neg	-0.2991	-0.501133	0.000148888	5.9975e-10	0.000836222	8.14927e-09	821	-0.400117
ILMN_2251804	10051	SMC4	neg	-0.236996	-0.563062	0.00289356	1.17304e-12	0.0104183	2.99472e-11	822	-0.400029
ILMN_2219466	9582	APOBEC3B	neg	-0.350423	-0.448789	7.30438e-06	4.783e-08	6.19699e-05	4.10022e-07	823	-0.399606
ILMN_1687041	647481	LOC647481	neg	-0.520857	-0.278225	3.16377e-12	0.00108544	1.7458e-10	0.00319378	824	-0.399541
ILMN_1660345	51335	NGRN	neg	-0.27725	-0.521715	0.000458424	8.66711e-11	0.00219411	1.44168e-09	825	-0.399482
ILMN_2376833	7752	ZNF200	neg	-0.33708	-0.461738	1.68593e-05	1.73196e-08	0.000128537	1.65278e-07	826	-0.399409
ILMN_1744713	11315	PARK7	neg	-0.277739	-0.520849	0.00044745	9.42686e-11	0.0021525	1.55241e-09	827	-0.399294
ILMN_1694486	10312	TCIRG1	neg	-0.358777	-0.439759	4.24235e-06	9.4766e-08	3.87107e-05	7.5277e-07	828	-0.399268
ILMN_1751803	84967	LSM10	neg	-0.272395	-0.525674	0.000581416	5.88508e-11	0.00268795	1.01736e-09	829	-0.399034
ILMN_1722045	411	ARSB	neg	-0.531916	-0.265995	8.9715e-13	0.00181952	5.71465e-11	0.00503934	830	-0.398955
ILMN_2357015	2870	GRK6	neg	-0.455042	-0.342795	2.40285e-09	4.70347e-05	5.76277e-08	0.000196832	831	-0.398918
ILMN_1656621	27243	CHMP2A	neg	-0.348915	-0.448905	8.04404e-06	4.74057e-08	6.7408e-05	4.0656e-07	832	-0.39891
ILMN_2264681	25875	LETMD1	neg	-0.333374	-0.464239	2.11255e-05	1.41644e-08	0.000155748	1.38096e-07	833	-0.398807
ILMN_1792508	9528	TMEM59	neg	-0.342768	-0.45456	1.1858e-05	3.05737e-08	9.49503e-05	2.75441e-07	834	-0.398664
ILMN_1706094	25831	HECTD1	neg	-0.380936	-0.41578	9.30123e-07	5.30453e-07	1.0493e-05	3.57442e-06	835	-0.398358
ILMN_2329429	474344	GIMAP6	neg	-0.293888	-0.502689	0.000196317	5.20471e-10	0.00106229	7.15549e-09	836	-0.398289
ILMN_1660579	51379	CRLF3	neg	-0.252472	-0.54386	0.00147435	9.30704e-12	0.00591352	1.94907e-10	837	-0.398166
ILMN_1727855	10400	PEMT	neg	-0.295511	-0.500726	0.000180222	6.22352e-10	0.000985697	8.39879e-09	838	-0.398118
ILMN_2342835	9934	P2RY14	neg	-0.432273	-0.363861	1.75009e-08	1.43771e-05	3.25839e-07	6.83855e-05	839	-0.398067
ILMN_2386355	1457	CSNK2A1	neg	-0.290157	-0.505841	0.000238524	3.89699e-10	0.00125502	5.51058e-09	840	-0.397999
ILMN_1685929	81839	VANGL1	neg	-0.408945	-0.387044	1.15637e-07	3.53031e-06	1.71089e-06	1.92193e-05	841	-0.397994
ILMN_1719517	55917	CTTNBP2NL	neg	-0.294493	-0.500956	0.000190163	6.09497e-10	0.00103266	8.26471e-09	842	-0.397725
ILMN_2300636	10042	HMGXB4	neg	-0.279914	-0.515527	0.000401603	1.5717e-10	0.00196293	2.46532e-09	843	-0.397721
ILMN_2330584	11269	DDX19B	neg	-0.391462	-0.403555	4.34513e-07	1.21416e-06	5.45164e-06	7.50036e-06	844	-0.397508
ILMN_1660868	339487	ZBTB8OS	neg	-0.32405	-0.470912	3.67932e-05	8.21747e-09	0.000251683	8.43942e-08	845	-0.397481
ILMN_1810058	11158	RABL2B	neg	-0.428438	-0.366232	2.41094e-08	1.2515e-05	4.30277e-07	6.02953e-05	846	-0.397335
ILMN_1767360	3588	IL10RB	neg	-0.362847	-0.431775	3.23743e-06	1.70672e-07	3.05834e-05	1.27833e-06	847	-0.397311
ILMN_1812479	11101	ATE1	neg	-0.369002	-0.425585	2.13572e-06	2.66531e-07	2.1422e-05	1.918e-06	848	-0.397294
ILMN_1705049	91147	TMEM67	neg	-0.355794	-0.438656	5.15985e-06	1.02888e-07	4.61266e-05	8.14996e-07	849	-0.397225
ILMN_1731412	92181	UBTD2	neg	-0.335972	-0.458467	1.80412e-05	2.24764e-08	0.000136307	2.09445e-07	850	-0.397219
ILMN_1690101	55179	FAIM	neg	-0.271883	-0.522307	0.000596018	8.18221e-11	0.00274776	1.37078e-09	851	-0.397095
ILMN_1679428	26511	CHIC2	neg	-0.212898	-0.581207	0.00762206	1.46047e-13	0.0232135	4.57807e-12	852	-0.397052
ILMN_1786532	10175	CNIH1	neg	-0.230647	-0.56325	0.00377027	1.14876e-12	0.0129533	2.94793e-11	853	-0.396948
ILMN_1662129	5955	RCN2	neg	-0.240241	-0.553456	0.00252075	3.36094e-12	0.0092883	7.83336e-11	854	-0.396848
ILMN_1680781	64430	PCNX4	neg	-0.466687	-0.32699	8.21451e-10	0.000108427	2.26643e-08	0.000413246	855	-0.396838
ILMN_1782730	25888	ZNF473	neg	-0.46964	-0.323926	6.21692e-10	0.000126827	1.77716e-08	0.000474158	856	-0.396783
ILMN_2367671	3985	LIMK2	neg	-0.338533	-0.454903	1.54198e-05	2.97637e-08	0.00011923	2.68878e-07	857	-0.396718
ILMN_1701962	5688	PSMA7	neg	-0.433772	-0.358979	1.54251e-08	1.90646e-05	2.90744e-07	8.7814e-05	858	-0.396375
ILMN_1766245	6827	SUPT4H1	neg	-0.339176	-0.453429	1.48204e-05	3.33986e-08	0.00011518	2.97708e-07	859	-0.396303
ILMN_2355462	23191	CYFIP1	neg	-0.329726	-0.462717	2.6303e-05	1.60114e-08	0.000188518	1.54357e-07	860	-0.396222
ILMN_1798311	51360	MBTPS2	neg	-0.425021	-0.367366	3.19658e-08	1.17074e-05	5.51125e-07	5.66938e-05	861	-0.396193
ILMN_1751368	3184	HNRNPD	neg	-0.277402	-0.514807	0.000454994	1.68315e-10	0.00218032	2.61264e-09	862	-0.396104
ILMN_1690690	11196	SEC23IP	neg	-0.408825	-0.383254	1.16724e-07	4.47435e-06	1.72431e-06	2.37687e-05	863	-0.396039
ILMN_2379226	81669	CCNL2	neg	-0.392563	-0.398846	4.00657e-07	1.65586e-06	5.08009e-06	9.8334e-06	864	-0.395704
ILMN_1783226	6746	SSR2	neg	-0.303739	-0.487322	0.000115888	2.04731e-09	0.000674227	2.44185e-08	865	-0.395531
ILMN_1722286	23461	ABCA5	neg	-0.250234	-0.540639	0.00162957	1.30063e-11	0.00643193	2.63465e-10	866	-0.395437
ILMN_1669479	4232	MEST	neg	-0.319904	-0.470792	4.68186e-05	8.29885e-09	0.000309262	8.50535e-08	867	-0.395348
ILMN_2342437	51088	KLHL5	neg	-0.29041	-0.500209	0.000235408	6.52231e-10	0.00124028	8.76618e-09	868	-0.39531
ILMN_2066756	54892	NCAPG2	neg	-0.425672	-0.364742	3.02994e-08	1.36567e-05	5.26519e-07	6.52723e-05	869	-0.395207
ILMN_2412214	3965	LGALS9	neg	-0.285607	-0.504533	0.000301371	4.39576e-10	0.00153791	6.11118e-09	870	-0.39507
ILMN_1798654	4175	MCM6	neg	-0.301693	-0.488352	0.000129498	1.87182e-09	0.000741096	2.25152e-08	871	-0.395022
ILMN_1670079	115209	OMA1	neg	-0.333579	-0.456231	2.08652e-05	2.68166e-08	0.000154116	2.45614e-07	872	-0.394905
ILMN_1697767	254559	MIR9-3HG	neg	-0.327005	-0.462384	3.09205e-05	1.64458e-08	0.000216827	1.57547e-07	873	-0.394694
ILMN_1758906	10672	GNA13	neg	-0.294989	-0.494051	0.000185259	1.13335e-09	0.00100907	1.43194e-08	874	-0.39452
ILMN_1746941	10114	HIPK3	neg	-0.430071	-0.358923	2.10448e-08	1.9126e-05	3.81774e-07	8.80611e-05	875	-0.394497
ILMN_1696546	8321	FZD1	neg	-0.222113	-0.566605	0.00532361	7.8873e-13	0.0172012	2.10303e-11	876	-0.394359
ILMN_1705047	51311	TLR8	neg	-0.342121	-0.446448	1.23468e-05	5.72135e-08	9.81899e-05	4.78252e-07	877	-0.394285
ILMN_1676864	64794	DDX31	neg	-0.458117	-0.330174	1.81677e-09	9.19693e-05	4.51571e-08	0.000357326	878	-0.394146
ILMN_1737195	64105	CENPK	neg	-0.23264	-0.555449	0.00347226	2.70916e-12	0.0121144	6.43539e-11	879	-0.394044
ILMN_1740180	8724	SNX3	neg	-0.265181	-0.522895	0.000821108	7.72669e-11	0.0036019	1.29944e-09	880	-0.394038
ILMN_2291455	399665	FAM102A	neg	-0.249407	-0.538518	0.00169058	1.61835e-11	0.00663703	3.18066e-10	881	-0.393962
ILMN_1705469	57665	RDH14	neg	-0.314528	-0.473368	6.36564e-05	6.70516e-09	0.000401859	7.06676e-08	882	-0.393948
ILMN_1683552	400174	LOC400174	neg	-0.397471	-0.390315	2.78045e-07	2.87058e-06	3.69917e-06	1.59775e-05	883	-0.393893
ILMN_1661886	328	APEX1	neg	-0.374487	-0.412871	1.46349e-06	6.47921e-07	1.54981e-05	4.28008e-06	884	-0.393679
ILMN_1803744	55829	SELENOS	neg	-0.35114	-0.436101	6.97583e-06	1.24322e-07	5.96681e-05	9.66994e-07	885	-0.39362
ILMN_2329744	5395	PMS2	neg	-0.324127	-0.462674	3.66273e-05	1.60678e-08	0.000250721	1.54749e-07	886	-0.3934
ILMN_1726574	27101	CACYBP	neg	-0.236116	-0.550303	0.00300283	4.71385e-12	0.0107376	1.0564e-10	887	-0.393209
ILMN_1652768	440589	RPS2P8	neg	-0.281417	-0.504964	0.000372508	4.22507e-10	0.0018375	5.91122e-09	888	-0.393191
ILMN_1664231	100287932	TIMM23	neg	-0.253646	-0.532474	0.00139842	2.99114e-11	0.0056421	5.51746e-10	889	-0.39306
ILMN_2230683	55536	CDCA7L	neg	-0.375845	-0.410262	1.33138e-06	7.73992e-07	1.43251e-05	5.01588e-06	890	-0.393053
ILMN_2370622	2157	F8	neg	-0.448248	-0.337641	4.41266e-09	6.20653e-05	9.69122e-08	0.000251601	891	-0.392945
ILMN_1747903	55735	DNAJC11	neg	-0.337587	-0.447858	1.63432e-05	5.13702e-08	0.000125052	4.34727e-07	892	-0.392722
ILMN_1654441	4942	OAT	neg	-0.3553	-0.429583	5.32877e-06	2.00062e-07	4.74227e-05	1.47394e-06	893	-0.392441
ILMN_1810652	92255	LMBRD2	neg	-0.356515	-0.428238	4.92227e-06	2.20424e-07	4.42424e-05	1.61375e-06	894	-0.392376
ILMN_1801905	84971	ATG4D	neg	-0.355763	-0.428935	5.17036e-06	2.0963e-07	4.61997e-05	1.53985e-06	895	-0.392349
ILMN_2377019	57175	CORO1B	neg	-0.408509	-0.375532	1.19626e-07	7.18599e-06	1.76061e-06	3.65593e-05	896	-0.392021
ILMN_2088172	5431	POLR2B	neg	-0.239045	-0.544968	0.00265276	8.2881e-12	0.00968505	1.74676e-10	897	-0.392006
ILMN_2311278	120	ADD3	neg	-0.303759	-0.479728	0.000115765	3.93052e-09	0.000673711	4.42429e-08	898	-0.391743
ILMN_1768784	5701	PSMC2	neg	-0.235527	-0.547898	0.00307807	6.08639e-12	0.0109571	1.33235e-10	899	-0.391713
ILMN_1670640	144348	ZNF664	neg	-0.282952	-0.500451	0.000344809	6.38075e-10	0.00172144	8.5934e-09	900	-0.391702
ILMN_1681972	51249	TMEM69	neg	-0.265761	-0.517586	0.00079891	1.29103e-10	0.00352011	2.07097e-09	901	-0.391674
ILMN_1733396	993	CDC25A	neg	-0.37491	-0.408416	1.42106e-06	8.76969e-07	1.5127e-05	5.59916e-06	902	-0.391663
ILMN_1798543	9262	STK17B	neg	-0.32198	-0.461341	4.15156e-05	1.78794e-08	0.000278599	1.69885e-07	903	-0.39166
ILMN_2223380	23398	PPWD1	neg	-0.347365	-0.435616	8.87808e-06	1.28844e-07	7.32811e-05	9.97081e-07	904	-0.39149
ILMN_2344007	8487	GEMIN2	neg	-0.333903	-0.449051	2.04594e-05	4.68754e-08	0.000151742	4.0271e-07	905	-0.391477
ILMN_1756999	5934	RBL2	neg	-0.312702	-0.47022	7.05657e-05	8.69969e-09	0.000439731	8.88858e-08	906	-0.391461
ILMN_1729775	4976	OPA1	neg	-0.411804	-0.370761	9.24454e-08	9.5726e-06	1.40656e-06	4.72336e-05	907	-0.391283
ILMN_1660927	222234	FAM185A	neg	-0.373442	-0.40909	1.57363e-06	8.37929e-07	1.65027e-05	5.38094e-06	908	-0.391266
ILMN_1653652	5788	PTPRC	neg	-0.220797	-0.561606	0.00560836	1.37895e-12	0.0179631	3.47511e-11	909	-0.391201
ILMN_1778168	63916	ELMO2	neg	-0.334269	-0.44808	2.00106e-05	5.05041e-08	0.000148914	4.28495e-07	910	-0.391174
ILMN_1770692	55759	WDR12	neg	-0.291392	-0.490764	0.000223691	1.51543e-09	0.00118929	1.8577e-08	911	-0.391078
ILMN_1768640	51340	CRNKL1	neg	-0.349502	-0.432286	7.74813e-06	1.64432e-07	6.53151e-05	1.23579e-06	912	-0.390894
ILMN_1801020	132	ADK	neg	-0.291554	-0.49022	0.000221814	1.58957e-09	0.0011829	1.9379e-08	913	-0.390887
ILMN_1682501	23019	CNOT1	neg	-0.356871	-0.424848	4.80893e-06	2.8091e-07	4.3322e-05	2.01124e-06	914	-0.390859
ILMN_1775761	55720	TSR1	neg	-0.307927	-0.473742	9.2095e-05	6.49987e-09	0.000551846	6.87501e-08	915	-0.390834
ILMN_1791332	539	ATP5O	neg	-0.231061	-0.550592	0.00370656	4.57026e-12	0.0127788	1.03122e-10	916	-0.390826
ILMN_2410742	221037	JMJD1C	neg	-0.348395	-0.432841	8.31525e-06	1.57907e-07	6.93287e-05	1.19446e-06	917	-0.390618
ILMN_1710885	387867	RPSAP12	neg	-0.296675	-0.484555	0.000169442	2.60133e-09	0.000936825	3.05664e-08	918	-0.390615
ILMN_1740819	56910	STARD7	neg	-0.391916	-0.389128	4.20225e-07	3.09504e-06	5.29104e-06	1.7113e-05	919	-0.390522
ILMN_1659744	3276	PRMT1	neg	-0.382667	-0.398189	8.22153e-07	1.72847e-06	9.43897e-06	1.02106e-05	920	-0.390428
ILMN_2349006	27005	USP21	neg	-0.354701	-0.426119	5.54087e-06	2.56573e-07	4.90021e-05	1.85442e-06	921	-0.39041
ILMN_2109197	23136	EPB41L3	neg	-0.34626	-0.434191	9.52148e-06	1.43058e-07	7.82008e-05	1.09426e-06	922	-0.390226
ILMN_1661683	7067	THRA	neg	-0.338843	-0.441502	1.51281e-05	8.3175e-08	0.000117295	6.70647e-07	923	-0.390173
ILMN_2057768	23169	SLC35D1	neg	-0.413851	-0.366361	7.86616e-08	1.24206e-05	1.22411e-06	5.98699e-05	924	-0.390106
ILMN_1703791	310	ANXA7	neg	-0.287019	-0.492621	0.000280385	1.28655e-09	0.00144265	1.60806e-08	925	-0.38982
ILMN_1771348	57001	SDHAF3	neg	-0.187682	-0.591793	0.0189668	4.07611e-14	0.0489553	1.45237e-12	926	-0.389738
ILMN_1696532	5929	RBBP5	neg	-0.337566	-0.44183	1.63644e-05	8.11563e-08	0.000125165	6.57044e-07	927	-0.389698
ILMN_1691927	53339	BTBD1	neg	-0.246757	-0.532392	0.00190043	3.01591e-11	0.00732586	5.55653e-10	928	-0.389574
ILMN_1688346	168850	ZNF800	neg	-0.33016	-0.448972	2.56294e-05	4.71595e-08	0.000184333	4.04799e-07	929	-0.389566
ILMN_2385173	11338	U2AF2	neg	-0.316683	-0.462336	5.63202e-05	1.65088e-08	0.000362359	1.58075e-07	930	-0.38951
ILMN_1804884	128977	C22orf39	neg	-0.392557	-0.386356	4.00816e-07	3.68624e-06	5.08009e-06	1.99639e-05	931	-0.389457
ILMN_1653822	4751	NEK2	neg	-0.386601	-0.392251	6.19526e-07	2.53692e-06	7.4156e-06	1.43228e-05	932	-0.389426
ILMN_1688725	10813	UTP14A	neg	-0.375019	-0.40356	1.41037e-06	1.21372e-06	1.50353e-05	7.50003e-06	933	-0.389289
ILMN_1802251	754	PTTG1IP	neg	-0.360084	-0.418417	3.89109e-06	4.41769e-07	3.58857e-05	3.03043e-06	934	-0.389251
ILMN_1773026	64856	VWA1	neg	-0.424083	-0.354294	3.45201e-08	2.48871e-05	5.86487e-07	0.00011127	935	-0.389188
ILMN_2409062	23479	ISCU	neg	-0.328258	-0.449776	2.87065e-05	4.43303e-08	0.000203209	3.83506e-07	936	-0.389017
ILMN_1802162	317671	RFESD	neg	-0.288047	-0.489877	0.000265974	1.63815e-09	0.00137858	1.98979e-08	937	-0.388962
ILMN_1805827	5464	PPA1	neg	-0.304894	-0.472746	0.000108813	7.06059e-09	0.000638124	7.3775e-08	938	-0.38882
ILMN_1698940	653232	RPL15P3	neg	-0.362083	-0.414878	3.40693e-06	5.64492e-07	3.19561e-05	3.78064e-06	939	-0.388481
ILMN_2323526	51322	WAC	neg	-0.259805	-0.516716	0.00105549	1.40324e-10	0.00445259	2.2329e-09	940	-0.38826
ILMN_2231911	549	AUH	neg	-0.266301	-0.509719	0.000778753	2.71856e-10	0.00344355	4.01486e-09	941	-0.38801
ILMN_1769902	23640	HSPBP1	neg	-0.414625	-0.360893	7.39801e-08	1.70768e-05	1.16129e-06	7.95645e-05	942	-0.387759
ILMN_1800220	51133	KCTD3	neg	-0.277472	-0.498027	0.000453415	7.9429e-10	0.00217486	1.05185e-08	943	-0.387749
ILMN_1762436	7314	UBB	neg	-0.259242	-0.515855	0.00108332	1.52341e-10	0.0045593	2.39529e-09	944	-0.387548
ILMN_1751956	4259	MGST3	neg	-0.264099	-0.510968	0.000864045	2.41844e-10	0.00375779	3.61325e-09	945	-0.387534
ILMN_1711492	441050	PTGES3P3	neg	-0.261766	-0.512388	0.000963723	2.1161e-10	0.00413054	3.19528e-09	946	-0.387077
ILMN_1721026	25939	SAMHD1	neg	-0.379206	-0.394865	1.05137e-06	2.14459e-06	1.16747e-05	1.23723e-05	947	-0.387036
ILMN_1799208	55454	CSGALNACT2	neg	-0.355388	-0.418452	5.2983e-06	4.40691e-07	4.7194e-05	3.02409e-06	948	-0.38692
ILMN_1812973	23076	RRP1B	neg	-0.35098	-0.422232	7.04789e-06	3.38104e-07	6.00769e-05	2.37649e-06	949	-0.386606
ILMN_2054392	51645	PPIL1	neg	-0.345411	-0.42779	1.0046e-05	2.27639e-07	8.1898e-05	1.66228e-06	950	-0.3866
ILMN_1753279	10949	HNRNPA0	neg	-0.241031	-0.53179	0.00243679	3.20409e-11	0.00904324	5.87743e-10	951	-0.38641
ILMN_1742089	57486	NLN	neg	-0.370182	-0.402172	1.97013e-06	1.33068e-06	1.9994e-05	8.13146e-06	952	-0.386177
ILMN_1762439	91304	TMEM259	neg	-0.424162	-0.347984	3.42957e-08	3.53983e-05	5.84176e-07	0.000152385	953	-0.386073
ILMN_1686852	401002	LOC401002	neg	-0.284003	-0.48796	0.000326971	1.93677e-09	0.00164691	2.32413e-08	954	-0.385982
ILMN_1806483	55055	ZWILCH	neg	-0.264615	-0.506868	0.000843322	3.54414e-10	0.00368628	5.0513e-09	955	-0.385741
ILMN_1671693	25941	TPGS2	neg	-0.317879	-0.453531	5.25971e-05	3.31343e-08	0.000341398	2.96087e-07	956	-0.385705
ILMN_1849013	3572	IL6ST	neg	-0.325842	-0.44553	3.31184e-05	6.13572e-08	0.000229879	5.10091e-07	957	-0.385686
ILMN_1782504	51001	MTERF3	neg	-0.505951	-0.265364	1.61185e-11	0.00186747	7.25698e-10	0.00515127	958	-0.385657
ILMN_2339863	51160	VPS28	neg	-0.337627	-0.433671	1.63031e-05	1.48621e-07	0.000124938	1.13157e-06	959	-0.385649
ILMN_1661189	360023	ZBTB41	neg	-0.31251	-0.458718	7.13305e-05	2.20332e-08	0.000443242	2.05509e-07	960	-0.385614
ILMN_1760635	5889	RAD51C	neg	-0.319644	-0.451417	4.75266e-05	3.90507e-08	0.000313208	3.42013e-07	961	-0.38553
ILMN_1722522	905	CCNT2	neg	-0.270447	-0.500376	0.000638819	6.42429e-10	0.00291389	8.64616e-09	962	-0.385412
ILMN_1661627	84328	LZIC	neg	-0.321663	-0.448703	4.22868e-05	4.81467e-08	0.00028253	4.12201e-07	963	-0.385183
ILMN_1759792	79745	CLIP4	neg	-0.328611	-0.441715	2.81104e-05	8.18572e-08	0.000199522	6.61368e-07	964	-0.385163
ILMN_1662973	3732	CD82	neg	-0.287644	-0.482491	0.000271538	3.10586e-09	0.00140192	3.57733e-08	965	-0.385068
ILMN_1776656	55212	BBS7	neg	-0.363123	-0.406862	3.17806e-06	9.73634e-07	3.00944e-05	6.15072e-06	966	-0.384993
ILMN_1653793	5170	PDPK1	neg	-0.260227	-0.509535	0.00103511	2.76558e-10	0.00437964	4.06446e-09	967	-0.384881
ILMN_1809488	9789	SPCS2	neg	-0.223211	-0.546207	0.00509578	7.27618e-12	0.0165923	1.56005e-10	968	-0.384709
ILMN_1773741	9950	GOLGA5	neg	-0.376372	-0.392939	1.28317e-06	2.42756e-06	1.38905e-05	1.38038e-05	969	-0.384656
ILMN_1661664	401475	SRRM1P1	neg	-0.370281	-0.39893	1.95682e-06	1.6468e-06	1.99099e-05	9.78839e-06	970	-0.384605
ILMN_1805652	55844	PPP2R2D	neg	-0.24503	-0.524162	0.00204964	6.82648e-11	0.00781886	1.16485e-09	971	-0.384596
ILMN_1655485	83932	SPRTN	neg	-0.254613	-0.514047	0.0013386	1.80892e-10	0.00543842	2.791e-09	972	-0.38433
ILMN_1717855	5201	PFDN1	neg	-0.300755	-0.467427	0.000136224	1.09365e-08	0.00077346	1.09536e-07	973	-0.384091
ILMN_1661427	5986	RFNG	neg	-0.37003	-0.398119	1.99068e-06	1.73643e-06	2.01819e-05	1.02474e-05	974	-0.384075
ILMN_1756525	27252	KLHL20	neg	-0.244958	-0.523117	0.00205606	7.56088e-11	0.0078358	1.2748e-09	975	-0.384038
ILMN_2129505	220002	CYB561A3	neg	-0.302555	-0.465015	0.000123592	1.33032e-08	0.000712149	1.30405e-07	976	-0.383785
ILMN_1779423	63931	MRPS14	neg	-0.360891	-0.406677	3.68816e-06	9.85785e-07	3.42695e-05	6.21757e-06	977	-0.383784
ILMN_1703692	647000	TUBBP2	neg	-0.347417	-0.419686	8.8487e-06	4.04306e-07	7.30996e-05	2.79681e-06	978	-0.383552
ILMN_1658486	116541	MRPL54	neg	-0.255015	-0.512059	0.00131441	2.18264e-10	0.00535551	3.29132e-09	979	-0.383537
ILMN_1813010	51534	VTA1	neg	-0.402724	-0.364143	1.86832e-07	1.41425e-05	2.60278e-06	6.73665e-05	980	-0.383434
ILMN_1739798	115416	MALSU1	neg	-0.355823	-0.410519	5.15018e-06	7.60627e-07	4.60609e-05	4.93573e-06	981	-0.383171
ILMN_1697614	4809	SNU13	neg	-0.237343	-0.528934	0.00285143	4.26249e-11	0.0102813	7.60759e-10	982	-0.383138
ILMN_1716336	9793	CKAP5	neg	-0.357651	-0.408462	4.5688e-06	8.74261e-07	4.14224e-05	5.58709e-06	983	-0.383056
ILMN_1798657	79718	TBL1XR1	neg	-0.253531	-0.51204	0.00140572	2.18655e-10	0.00566693	3.29162e-09	984	-0.382786
ILMN_1740171	8446	DUSP11	neg	-0.292371	-0.47319	0.000212564	6.80503e-09	0.00113869	7.15956e-08	985	-0.38278
ILMN_1678212	23023	TMCC1	neg	-0.42022	-0.345231	4.72615e-08	4.11852e-05	7.79559e-07	0.000174715	986	-0.382726
ILMN_1684771	10857	PGRMC1	neg	-0.331215	-0.4342	2.40595e-05	1.42972e-07	0.00017465	1.09406e-06	987	-0.382708
ILMN_1790218	10907	TXNL4A	neg	-0.27074	-0.494612	0.000629863	1.07821e-09	0.00288233	1.37013e-08	988	-0.382676
ILMN_1760683	8683	SRSF9	neg	-0.207269	-0.557793	0.0094254	2.0984e-12	0.0277688	5.11963e-11	989	-0.382531
ILMN_1674024	64376	IKZF5	neg	-0.256142	-0.508794	0.00124879	2.96361e-10	0.00513141	4.31706e-09	990	-0.382468
ILMN_1655884	488	ATP2A2	neg	-0.301336	-0.463596	0.000132021	1.49186e-08	0.000753559	1.4495e-07	991	-0.382466
ILMN_1735461	9188	DDX21	neg	-0.240801	-0.523771	0.00246091	7.09312e-11	0.00911512	1.2062e-09	992	-0.382286
ILMN_1728467	27069	GHITM	neg	-0.322012	-0.442261	4.14373e-05	7.85642e-08	0.000278262	6.37884e-07	993	-0.382137
ILMN_1813800	26747	NUFIP1	neg	-0.423958	-0.340197	3.48746e-08	5.41231e-05	5.92002e-07	0.000223056	994	-0.382078
ILMN_2117330	4708	NDUFB2	neg	-0.276729	-0.487112	0.000470365	2.08512e-09	0.00224226	2.48247e-08	995	-0.38192
ILMN_1787248	10572	SIVA1	neg	-0.363951	-0.39896	3.00651e-06	1.6436e-06	2.86788e-05	9.77816e-06	996	-0.381455
ILMN_2158705	98	ACYP2	neg	-0.288966	-0.473873	0.000253681	6.42962e-09	0.00132579	6.81042e-08	997	-0.381419
ILMN_2337740	56995	TULP4	neg	-0.406723	-0.35594	1.37398e-07	2.26733e-05	1.99695e-06	0.000102389	998	-0.381332
ILMN_1660144	6942	TCF20	neg	-0.452659	-0.309938	2.97834e-09	0.000254026	6.89263e-08	0.000878733	999	-0.381298
ILMN_1725072	147991	DPY19L3	neg	-0.44367	-0.318704	6.59671e-09	0.000165024	1.36987e-07	0.00059855	1000	-0.381187
ILMN_1655114	29	ABR	neg	-0.194453	-0.261439	0.0149971	0.00219236	0.0404814	0.00592454	NA	NA
ILMN_1704961	71	ACTG1	neg	-0.302846	-0.417447	0.000121655	4.72606e-07	0.000703114	3.21746e-06	NA	NA
ILMN_1694233	97	ACYP1	neg	-0.218972	-0.209488	0.00602586	0.0147475	0.0190965	0.0311674	NA	NA
ILMN_1718946	102	ADAM10	neg	-0.200797	-0.435038	0.0119561	1.34436e-07	0.0337297	1.0355e-06	NA	NA
ILMN_2092664	159	ADSS	neg	-0.203919	-0.480147	0.0106693	3.793e-09	0.0307343	4.28166e-08	NA	NA
ILMN_2387505	162	AP1B1	neg	-0.27152	-0.200762	0.000606587	0.0195552	0.00279194	0.0398527	NA	NA
ILMN_1699172	172	AFG3L1P	neg	-0.286669	-0.240926	0.000285459	0.00487976	0.00146577	0.011885	NA	NA
ILMN_1657862	191	AHCY	neg	-0.254422	-0.463622	0.00135022	1.4888e-08	0.00547663	1.44723e-07	NA	NA
ILMN_1703538	199	AIF1	neg	-0.209774	-0.392454	0.00858105	2.50425e-06	0.0256667	1.41627e-05	NA	NA
ILMN_1747577	210	ALAD	neg	-0.224005	-0.422229	0.00493671	3.38162e-07	0.0161859	2.37649e-06	NA	NA
ILMN_1709348	216	ALDH1A1	neg	-0.202702	-0.253454	0.0111557	0.00301625	0.0319079	0.00781722	NA	NA
ILMN_1794825	224	ALDH3A2	neg	-0.264457	-0.334218	0.000849621	7.44195e-05	0.00370727	0.000296049	NA	NA
ILMN_1736700	226	ALDOA	neg	-0.255522	-0.504669	0.00128454	4.34139e-10	0.00525325	6.06539e-09	NA	NA
ILMN_1677723	284	ANGPT1	neg	-0.188694	-0.260329	0.0183213	0.00229312	0.0475994	0.00615713	NA	NA
ILMN_2184184	301	ANXA1	neg	-0.20764	-0.351945	0.00929595	2.83991e-05	0.0274486	0.000124776	NA	NA
ILMN_1716790	323	APBB2	neg	-0.234944	-0.248199	0.00315427	0.00370132	0.0111622	0.00934338	NA	NA
ILMN_1768194	329	BIRC2	neg	-0.316697	-0.349544	5.62745e-05	3.24683e-05	0.000362182	0.000140788	NA	NA
ILMN_1681103	358	AQP1	neg	-0.302844	-0.25126	0.00012167	0.00328706	0.000703114	0.00841652	NA	NA
ILMN_2405305	406	ARNTL	neg	-0.236832	-0.40634	0.00291356	1.00831e-06	0.0104694	6.34754e-06	NA	NA
ILMN_1819608	408	ARRB1	neg	-0.192155	-0.226699	0.0162543	0.00819268	0.0431691	0.0187031	NA	NA
ILMN_2395711	409	ARRB2	neg	-0.386327	-0.360035	6.31965e-07	1.79422e-05	7.53716e-06	8.31997e-05	NA	NA
ILMN_1684956	414	ARSD	neg	-0.198829	-0.468849	0.0128355	9.73588e-09	0.0357525	9.85074e-08	NA	NA
ILMN_1739719	444	ASPH	neg	-0.41852	-0.329009	5.4203e-08	9.77018e-05	8.82301e-07	0.000377378	NA	NA
ILMN_1775566	476	ATP1A1	neg	-0.356724	-0.346711	4.85537e-06	3.79735e-05	4.37005e-05	0.000162377	NA	NA
ILMN_1711516	523	ATP6V1A	neg	-0.29108	-0.395108	0.000227356	2.11122e-06	0.00120303	1.22118e-05	NA	NA
ILMN_1787705	526	ATP6V1B2	neg	-0.289541	-0.259431	0.000246247	0.00237768	0.00129017	0.006356	NA	NA
ILMN_1808115	538	ATP7A	neg	-0.274011	-0.419853	0.000537442	3.99605e-07	0.00251339	2.7661e-06	NA	NA
ILMN_1810385	545	ATR	neg	-0.334179	-0.264356	2.01202e-05	0.00194645	0.000149462	0.00533717	NA	NA
ILMN_1655433	594	BCKDHB	neg	-0.284102	-0.35604	0.000325325	2.25444e-05	0.00164029	0.000101946	NA	NA
ILMN_2333146	613	BCR	neg	-0.335093	-0.395019	1.90339e-05	2.12342e-06	0.000142826	1.22752e-05	NA	NA
ILMN_2095577	657	BMPR1A	neg	-0.321494	-0.322416	4.27033e-05	0.000136924	0.000285216	0.000508265	NA	NA
ILMN_2318733	662	BNIP1	neg	-0.213971	-0.35856	0.00731531	1.95273e-05	0.0224225	8.96951e-05	NA	NA
ILMN_1770803	663	BNIP2	neg	-0.193559	-0.233391	0.0154759	0.00644426	0.041463	0.0151696	NA	NA
ILMN_2150258	678	ZFP36L2	neg	-0.288221	-0.436303	0.000263603	1.22474e-07	0.00136808	9.54495e-07	NA	NA
ILMN_1796409	713	C1QB	neg	-0.19473	-0.292321	0.0148516	0.000580973	0.0401542	0.00183714	NA	NA
ILMN_1785902	714	C1QC	neg	-0.228664	-0.311659	0.00408931	0.000233636	0.0138572	0.000816181	NA	NA
ILMN_1764109	715	C1R	neg	-0.255819	-0.331681	0.00126727	8.50187e-05	0.00519443	0.000332932	NA	NA
ILMN_1677603	716	C1S	neg	-0.242165	-0.314799	0.00232074	0.00020031	0.00868087	0.000711044	NA	NA
ILMN_1787529	719	C3AR1	neg	-0.195682	-0.286388	0.0143599	0.000758789	0.0390507	0.00232343	NA	NA
ILMN_2351795	753	LDLRAD4	neg	-0.217572	-0.368602	0.00636449	1.08826e-05	0.0199874	5.30501e-05	NA	NA
ILMN_1743219	770	CA11	neg	-0.270878	-0.212385	0.000625679	0.0133975	0.00286781	0.0286845	NA	NA
ILMN_1762825	821	CANX	neg	-0.231112	-0.400883	0.00369877	1.44875e-06	0.0127586	8.76103e-06	NA	NA
ILMN_1731639	836	CASP3	neg	-0.280958	-0.469152	0.000381188	9.4975e-09	0.00187425	9.64898e-08	NA	NA
ILMN_2373763	840	CASP7	neg	-0.319744	-0.41483	4.72517e-05	5.66366e-07	0.000311707	3.79192e-06	NA	NA
ILMN_1786046	842	CASP9	neg	-0.204274	-0.399595	0.0105308	1.57662e-06	0.0304414	9.43639e-06	NA	NA
ILMN_1797578	843	CASP10	neg	-0.31549	-0.357074	6.02785e-05	2.12574e-05	0.000383344	9.66119e-05	NA	NA
ILMN_1651705	847	CAT	neg	-0.228867	-0.299119	0.00405565	0.000424809	0.0137714	0.00138945	NA	NA
ILMN_1786125	890	CCNA2	neg	-0.276017	-0.39675	0.000487136	1.8982e-06	0.00230755	1.10995e-05	NA	NA
ILMN_2384785	898	CCNE1	neg	-0.195014	-0.378471	0.0147034	6.00877e-06	0.039808	3.10678e-05	NA	NA
ILMN_1747244	901	CCNG2	neg	-0.204037	-0.539303	0.0106231	1.49286e-11	0.0306277	2.9664e-10	NA	NA
ILMN_1742250	902	CCNH	neg	-0.232172	-0.425542	0.00354016	2.67353e-07	0.0123101	1.92252e-06	NA	NA
ILMN_1695025	914	CD2	neg	-0.191458	-0.272677	0.0166536	0.00137608	0.0439525	0.00394522	NA	NA
ILMN_1753112	921	CD5	neg	-0.26488	-0.292321	0.000832862	0.000580969	0.00364538	0.00183714	NA	NA
ILMN_2354191	926	CD8B	neg	-0.375489	-0.238931	1.36485e-06	0.00525689	1.46149e-05	0.0126912	NA	NA
ILMN_1782560	942	CD86	neg	-0.214129	-0.49232	0.00727103	1.32118e-09	0.0223178	1.64616e-08	NA	NA
ILMN_1747622	945	CD33	neg	-0.277558	-0.450489	0.000451497	4.19568e-08	0.00216828	3.64565e-07	NA	NA
ILMN_1814726	950	SCARB2	neg	-0.272465	-0.307401	0.000579454	0.00028708	0.00268075	0.000979899	NA	NA
ILMN_1786176	951	CD37	neg	-0.255732	-0.418558	0.00127229	4.37439e-07	0.00521066	3.00489e-06	NA	NA
ILMN_2348788	960	CD44	neg	-0.204067	-0.326743	0.0106113	0.000109813	0.0306026	0.000417645	NA	NA
ILMN_1761464	972	CD74	neg	-0.293524	-0.448697	0.000200106	4.81688e-08	0.00108072	4.12212e-07	NA	NA
ILMN_1659227	973	CD79A	neg	-0.196858	-0.210566	0.0137727	0.0142322	0.0377631	0.0302006	NA	NA
ILMN_1710017	974	CD79B	neg	-0.288673	-0.404264	0.000257536	1.15821e-06	0.00134152	7.1906e-06	NA	NA
ILMN_1661589	977	CD151	neg	-0.287291	-0.410584	0.000276508	7.57269e-07	0.00142424	4.91716e-06	NA	NA
ILMN_1765704	984	CDK11B	neg	-0.39243	-0.204679	4.04604e-07	0.0172515	5.12153e-06	0.03572	NA	NA
ILMN_1785914	990	CDC6	neg	-0.240176	-0.221633	0.00252777	0.00978299	0.00930763	0.02186	NA	NA
ILMN_2407619	995	CDC25C	neg	-0.239425	-0.279169	0.00261013	0.00104201	0.00955938	0.0030811	NA	NA
ILMN_1770940	999	CDH1	neg	-0.272931	-0.351316	0.000566468	2.94161e-05	0.00263175	0.000128759	NA	NA
ILMN_1719236	1003	CDH5	neg	-0.201637	-0.242202	0.0115972	0.00465151	0.0329235	0.0113893	NA	NA
ILMN_1781987	1020	CDK5	neg	-0.249646	-0.312127	0.00167276	0.000228368	0.00657619	0.000800101	NA	NA
ILMN_1787212	1026	CDKN1A	neg	-0.32697	-0.275457	3.09837e-05	0.00122261	0.000217193	0.00355408	NA	NA
ILMN_1722811	1027	CDKN1B	neg	-0.276333	-0.461347	0.000479617	1.78698e-08	0.00227738	1.69875e-07	NA	NA
ILMN_1744295	1029	CDKN2A	neg	-0.232746	-0.50659	0.00345701	3.63631e-10	0.0120699	5.16779e-09	NA	NA
ILMN_1656415	1031	CDKN2C	neg	-0.303824	-0.445283	0.000115357	6.25217e-08	0.00067153	5.16983e-07	NA	NA
ILMN_2208903	1043	CD52	neg	-0.22344	-0.301506	0.00504952	0.000379893	0.0164831	0.00125707	NA	NA
ILMN_2392472	1058	CENPA	neg	-0.245251	-0.450565	0.00202998	4.17111e-08	0.00774684	3.62748e-07	NA	NA
ILMN_1695645	1069	CETN2	neg	-0.198522	-0.388942	0.0129778	3.1317e-06	0.0360726	1.72723e-05	NA	NA
ILMN_1771695	1102	RCBTB2	neg	-0.413479	-0.31419	8.10112e-08	0.000206409	1.25672e-06	0.000731122	NA	NA
ILMN_2354211	1104	RCC1	neg	-0.424577	-0.323577	3.31518e-08	0.000129096	5.67621e-07	0.000481823	NA	NA
ILMN_2339284	1106	CHD2	neg	-0.197907	-0.311774	0.0132669	0.000232338	0.0367218	0.000812364	NA	NA
ILMN_2348146	1161	ERCC8	neg	-0.211141	-0.510145	0.00814879	2.61235e-10	0.0245779	3.87375e-09	NA	NA
ILMN_1699598	1173	AP2M1	neg	-0.411031	-0.280089	9.82324e-08	0.00100121	1.47984e-06	0.00297234	NA	NA
ILMN_1678833	1230	CCR1	neg	-0.23698	-0.327587	0.00289549	0.000105148	0.0104234	0.000402605	NA	NA
ILMN_1673030	1240	CMKLR1	neg	-0.190854	-0.254771	0.0170061	0.00286356	0.044722	0.00746546	NA	NA
ILMN_1786353	1259	CNGA1	neg	-0.204609	-0.28481	0.0104017	0.000813858	0.0301379	0.00246685	NA	NA
ILMN_2400407	1272	CNTN1	neg	-0.239165	-0.27373	0.00263915	0.00131599	0.00964308	0.00379669	NA	NA
ILMN_1810941	1312	COMT	neg	-0.365516	-0.334654	2.70596e-06	7.27267e-05	2.61488e-05	0.000289897	NA	NA
ILMN_1804562	1317	SLC31A1	neg	-0.216438	-0.359716	0.00665129	1.82748e-05	0.0207173	8.45497e-05	NA	NA
ILMN_1666280	1353	COX11	neg	-0.305093	-0.331011	0.00010763	8.80479e-05	0.000632123	0.000343911	NA	NA
ILMN_1703074	1362	CPD	neg	-0.200996	-0.212477	0.0118701	0.0133565	0.0335493	0.0286121	NA	NA
ILMN_1696316	1374	CPT1A	neg	-0.224641	-0.38282	0.00481251	4.59656e-06	0.0158602	2.43418e-05	NA	NA
ILMN_1809583	1387	CREBBP	neg	-0.197254	-0.228842	0.01358	0.00759179	0.0373431	0.0175231	NA	NA
ILMN_1690122	1399	CRKL	neg	-0.191736	-0.200502	0.0164934	0.0197169	0.043617	0.0401287	NA	NA
ILMN_1678812	1404	HAPLN1	neg	-0.307913	-0.321445	9.21662e-05	0.000143807	0.000552106	0.000531028	NA	NA
ILMN_2396410	1431	CS	neg	-0.259555	-0.480476	0.0010678	3.68869e-09	0.00449684	4.17581e-08	NA	NA
ILMN_1652024	1456	CSNK1G3	neg	-0.217115	-0.529891	0.00647892	3.87474e-11	0.0202889	6.98476e-10	NA	NA
ILMN_2144574	1486	CTBS	neg	-0.22206	-0.224203	0.00533481	0.00894495	0.0172262	0.0202224	NA	NA
ILMN_1738010	1497	CTNS	neg	-0.250365	-0.370207	0.00162008	9.89384e-06	0.00640083	4.8649e-05	NA	NA
ILMN_1674038	1509	CTSD	neg	-0.293416	-0.324575	0.000201242	0.000122699	0.0010852	0.000460708	NA	NA
ILMN_2312194	1528	CYB5A	neg	-0.194742	-0.48027	0.014845	3.75369e-09	0.0401418	4.2397e-08	NA	NA
ILMN_1815115	1537	CYC1	neg	-0.201551	-0.466502	0.0116332	1.1792e-08	0.0330069	1.17275e-07	NA	NA
ILMN_1887403	1629	DBT	neg	-0.265881	-0.279505	0.000794406	0.00102691	0.00350494	0.00304007	NA	NA
ILMN_1694075	1647	GADD45A	neg	-0.285712	-0.308576	0.000299769	0.000271305	0.00153013	0.000931836	NA	NA
ILMN_2182750	1653	DDX1	neg	-0.404895	-0.321103	1.58202e-07	0.000146313	2.25467e-06	0.000539374	NA	NA
ILMN_2260120	1663	DDX11	neg	-0.206873	-0.26418	0.0095655	0.00196051	0.0281355	0.00537127	NA	NA
ILMN_1782993	1723	DHODH	neg	-0.326297	-0.287268	3.22409e-05	0.000729588	0.000225265	0.00224474	NA	NA
ILMN_1687279	1725	DHPS	neg	-0.322101	-0.20142	4.12229e-05	0.0191503	0.000277308	0.0391644	NA	NA
ILMN_1760201	1786	DNMT1	neg	-0.188452	-0.361424	0.0184734	1.65611e-05	0.0479003	7.7508e-05	NA	NA
ILMN_1676128	1788	DNMT3A	neg	-0.193154	-0.19774	0.0156972	0.0215098	0.0419199	0.0433103	NA	NA
ILMN_1799725	1794	DOCK2	neg	-0.233075	-0.259059	0.00341013	0.00241353	0.0119333	0.00643966	NA	NA
ILMN_1744244	1798	DPAGT1	neg	-0.295443	-0.42606	0.00018087	2.57657e-07	0.000988426	1.86158e-06	NA	NA
ILMN_1704196	1829	DSG2	neg	-0.255936	-0.411691	0.00126052	7.02295e-07	0.00516996	4.59787e-06	NA	NA
ILMN_1677567	1833	EPYC	neg	-0.253331	-0.287912	0.00141842	0.000708882	0.00571078	0.00218974	NA	NA
ILMN_1746763	1842	ECM2	neg	-0.318152	-0.36121	5.17832e-05	1.67675e-05	0.000337229	7.83261e-05	NA	NA
ILMN_1782581	1849	DUSP7	neg	-0.188847	-0.392346	0.0182252	2.5216e-06	0.0473869	1.42526e-05	NA	NA
ILMN_2137464	1857	DVL3	neg	-0.199803	-0.326874	0.0123934	0.000109075	0.0347359	0.000415306	NA	NA
ILMN_1798706	1880	GPR183	neg	-0.240109	-0.389173	0.00253495	3.08627e-06	0.00932598	1.7074e-05	NA	NA
ILMN_1672174	1889	ECE1	neg	-0.271409	-0.371459	0.000609838	9.18154e-06	0.00280429	4.54625e-05	NA	NA
ILMN_2262288	1937	EEF1G	neg	-0.21146	-0.249531	0.00805086	0.0035156	0.0243381	0.00892918	NA	NA
ILMN_1753716	1967	EIF2B1	neg	-0.377061	-0.33636	1.22271e-06	6.64464e-05	1.3316e-05	0.000267293	NA	NA
ILMN_1771805	2005	ELK4	neg	-0.261713	-0.341804	0.000966086	4.96276e-05	0.00413619	0.000206462	NA	NA
ILMN_1789692	2011	MARK2	neg	-0.271092	-0.248635	0.00061927	0.00363954	0.00284239	0.00920502	NA	NA
ILMN_1744665	2033	EP300	neg	-0.205258	-0.36931	0.0101558	1.04356e-05	0.0295645	5.1072e-05	NA	NA
ILMN_1783695	2058	EPRS	neg	-0.377602	-0.30647	1.17712e-06	0.000300183	1.28904e-05	0.00101901	NA	NA
ILMN_1665357	2060	EPS15	neg	-0.230841	-0.20105	0.00374019	0.0193772	0.0128679	0.0395428	NA	NA
ILMN_2118663	2086	ERV3-1	neg	-0.19124	-0.412481	0.0167803	6.6544e-07	0.0442044	4.38703e-06	NA	NA
ILMN_1729374	2109	ETFB	neg	-0.327159	-0.304147	3.06404e-05	0.00033533	0.000215396	0.00112553	NA	NA
ILMN_1758034	2110	ETFDH	neg	-0.19022	-0.432399	0.0173831	1.6309e-07	0.0455322	1.22711e-06	NA	NA
ILMN_1763452	2124	EVI2B	neg	-0.252012	-0.421758	0.00150511	3.49582e-07	0.0060065	2.4472e-06	NA	NA
ILMN_2364529	2146	EZH2	neg	-0.320044	-0.357427	4.64416e-05	2.08333e-05	0.000307079	9.49672e-05	NA	NA
ILMN_1742866	2149	F2R	neg	-0.226921	-0.298351	0.00438966	0.000440269	0.0146766	0.00143433	NA	NA
ILMN_1654414	2181	ACSL3	neg	-0.309952	-0.30506	8.23082e-05	0.000321095	0.000502009	0.00108221	NA	NA
ILMN_1722713	2192	FBLN1	neg	-0.20838	-0.214392	0.0090421	0.0125266	0.026835	0.0270907	NA	NA
ILMN_2123743	2207	FCER1G	neg	-0.285437	-0.455911	0.000303993	2.75001e-08	0.00154815	2.50637e-07	NA	NA
ILMN_1844692	2309	FOXO3	neg	-0.325443	-0.399106	3.39057e-05	1.62794e-06	0.000234359	9.69956e-06	NA	NA
ILMN_1766363	2322	FLT3	neg	-0.202629	-0.294477	0.0111855	0.000526493	0.0319715	0.00168123	NA	NA
ILMN_1658010	2491	CENPI	neg	-0.310727	-0.392314	7.88231e-05	2.52672e-06	0.000484332	1.42734e-05	NA	NA
ILMN_1811303	2494	NR5A2	neg	-0.199245	-0.299916	0.0126451	0.000409297	0.0353413	0.00134471	NA	NA
ILMN_2234016	2500	FTH1P7	neg	-0.303627	-0.439916	0.000116598	9.36651e-08	0.00067776	7.44922e-07	NA	NA
ILMN_1740429	2512	FTL	neg	-0.353481	-0.391416	5.99751e-06	2.67598e-06	5.2455e-05	1.50002e-05	NA	NA
ILMN_2405534	2549	GAB1	neg	-0.267505	-0.234454	0.000735454	0.00619958	0.00328453	0.0146861	NA	NA
ILMN_2415572	2581	GALC	neg	-0.275215	-0.331549	0.000506708	8.56075e-05	0.00238827	0.00033504	NA	NA
ILMN_1794595	2593	GAMT	neg	-0.191736	-0.38553	0.0164934	3.88233e-06	0.043617	2.094e-05	NA	NA
ILMN_1729180	2628	GATM	neg	-0.320711	-0.344856	4.46841e-05	4.20391e-05	0.000296845	0.000177894	NA	NA
ILMN_1789702	2632	GBE1	neg	-0.233139	-0.473868	0.00340101	6.43193e-09	0.0119184	6.81042e-08	NA	NA
ILMN_1694780	2644	GCHFR	neg	-0.257602	-0.337179	0.00116817	6.36158e-05	0.0048535	0.00025715	NA	NA
ILMN_1677092	2669	GEM	neg	-0.199062	-0.312746	0.0127288	0.000221557	0.0354952	0.000778378	NA	NA
ILMN_2220184	2673	GFPT1	neg	-0.263489	-0.341857	0.000889159	4.9488e-05	0.00385095	0.000206011	NA	NA
ILMN_1731525	2707	GJB3	neg	-0.307792	-0.27306	9.27827e-05	0.00135398	0.000554959	0.00389144	NA	NA
ILMN_2393296	2710	GK	neg	-0.356164	-0.40353	5.03658e-06	1.21612e-06	4.51061e-05	7.51018e-06	NA	NA
ILMN_1735155	2720	GLB1	neg	-0.199154	-0.292129	0.0126868	0.000586081	0.0354129	0.00185152	NA	NA
ILMN_1788547	2730	GCLM	neg	-0.221031	-0.283422	0.00555669	0.000865281	0.0178379	0.00261034	NA	NA
ILMN_1765208	2752	GLUL	neg	-0.270513	-0.359072	0.00063678	1.89635e-05	0.00290793	8.73892e-05	NA	NA
ILMN_1659923	2776	GNAQ	neg	-0.214752	-0.426033	0.00709904	2.58151e-07	0.0219053	1.86447e-06	NA	NA
ILMN_1780368	2841	GPR18	neg	-0.267829	-0.398811	0.00072418	1.65964e-06	0.00324644	9.84994e-06	NA	NA
ILMN_1805973	2842	GPR19	neg	-0.193976	-0.299531	0.0152511	0.000416725	0.041016	0.00136639	NA	NA
ILMN_1734353	2879	GPX4	neg	-0.188315	-0.334497	0.0185605	7.3333e-05	0.0480884	0.000292079	NA	NA
ILMN_1724250	2896	GRN	neg	-0.24827	-0.406125	0.00177786	1.02291e-06	0.00693433	6.42756e-06	NA	NA
ILMN_1777199	2922	GRP	neg	-0.202426	-0.193236	0.0112684	0.0247345	0.0321745	0.0489135	NA	NA
ILMN_1716979	2948	GSTM4	neg	-0.264069	-0.20261	0.000865252	0.0184369	0.00376082	0.0378579	NA	NA
ILMN_2230862	2992	GYG1	neg	-0.257889	-0.461846	0.00115287	1.71713e-08	0.00479798	1.64022e-07	NA	NA
ILMN_1710734	3003	GZMK	neg	-0.215812	-0.352079	0.00681453	2.8187e-05	0.021146	0.000124037	NA	NA
ILMN_1691926	3028	HSD17B10	neg	-0.203828	-0.244816	0.0107048	0.00421323	0.0308229	0.0104663	NA	NA
ILMN_2379520	3029	HAGH	neg	-0.284786	-0.285635	0.000314227	0.00078463	0.00159407	0.0023893	NA	NA
ILMN_1727402	3059	HCLS1	neg	-0.290027	-0.272614	0.000240128	0.00137976	0.00126279	0.00395348	NA	NA
ILMN_1783610	3070	HELLS	neg	-0.380192	-0.21348	9.80484e-07	0.0129159	1.09823e-05	0.0277976	NA	NA
ILMN_1701403	3092	HIP1	neg	-0.188548	-0.242914	0.0184127	0.00452817	0.0477682	0.0111342	NA	NA
ILMN_1807710	3094	HINT1	neg	-0.257964	-0.503138	0.00114891	4.99549e-10	0.0047845	6.89176e-09	NA	NA
ILMN_1778401	3106	HLA-B	neg	-0.239164	-0.282904	0.00263931	0.00088522	0.00964308	0.00266198	NA	NA
ILMN_1772218	3113	HLA-DPA1	neg	-0.198957	-0.397351	0.0127769	1.82545e-06	0.0356043	1.07152e-05	NA	NA
ILMN_1808405	3117	HLA-DQA1	neg	-0.261397	-0.461535	0.000980385	1.76033e-08	0.00418655	1.67502e-07	NA	NA
ILMN_1689655	3122	HLA-DRA	neg	-0.270546	-0.476919	0.000635784	4.983e-09	0.0029044	5.41435e-08	NA	NA
ILMN_1752592	3126	HLA-DRB4	neg	-0.196214	-0.334434	0.0140919	7.35756e-05	0.0384596	0.000292986	NA	NA
ILMN_2167416	3140	MR1	neg	-0.294275	-0.447244	0.000192357	5.38394e-08	0.00104314	4.52721e-07	NA	NA
ILMN_1654268	3148	HMGB2	neg	-0.34209	-0.416123	1.23706e-05	5.18011e-07	9.83391e-05	3.5013e-06	NA	NA
ILMN_1776879	3151	HMGN2	neg	-0.310793	-0.350765	7.85351e-05	3.03353e-05	0.000482712	0.000132577	NA	NA
ILMN_1696485	3182	HNRNPAB	neg	-0.234984	-0.432226	0.00314903	1.65151e-07	0.0111497	1.23979e-06	NA	NA
ILMN_1702479	3205	HOXA9	neg	-0.302017	-0.205461	0.000127245	0.0168205	0.000729378	0.034936	NA	NA
ILMN_1810274	3212	HOXB2	neg	-0.283997	-0.358549	0.000327069	1.95397e-05	0.00164698	8.97312e-05	NA	NA
ILMN_2166457	3248	HPGD	neg	-0.259791	-0.402279	0.00105621	1.32124e-06	0.00445465	8.08619e-06	NA	NA
ILMN_1736940	3251	HPRT1	neg	-0.299794	-0.367634	0.000143449	1.15233e-05	0.000809606	5.58843e-05	NA	NA
ILMN_2411658	3257	HPS1	neg	-0.367279	-0.227533	2.40156e-06	0.00795403	2.36691e-05	0.018236	NA	NA
ILMN_1811370	3290	HSD11B1	neg	-0.261107	-0.392268	0.000993694	2.53423e-06	0.00423153	1.43117e-05	NA	NA
ILMN_1673795	3295	HSD17B4	neg	-0.262644	-0.494141	0.00092505	1.1243e-09	0.00398375	1.42141e-08	NA	NA
ILMN_1667060	3297	HSF1	neg	-0.210552	-0.428582	0.00833268	2.15028e-07	0.0250486	1.57658e-06	NA	NA
ILMN_1654566	3305	HSPA1L	neg	-0.258697	-0.304255	0.00111085	0.000333621	0.0046534	0.00112042	NA	NA
ILMN_1658383	3310	HSPA6	neg	-0.3219	-0.252447	4.17079e-05	0.00313793	0.0002797	0.00808395	NA	NA
ILMN_1687546	3320	HSP90AA1	neg	-0.251672	-0.295819	0.00152822	0.000495018	0.00608279	0.00159124	NA	NA
ILMN_1784367	3329	HSPD1	neg	-0.225384	-0.509373	0.00467084	2.80777e-10	0.0154628	4.11214e-09	NA	NA
ILMN_1775304	3337	DNAJB1	neg	-0.242929	-0.496625	0.00224543	9.00863e-10	0.0084486	1.17138e-08	NA	NA
ILMN_1666594	3394	IRF8	neg	-0.197274	-0.280286	0.0135703	0.000992641	0.0373215	0.00294875	NA	NA
ILMN_1769883	3416	IDE	neg	-0.235488	-0.420934	0.00308319	3.70437e-07	0.0109714	2.57951e-06	NA	NA
ILMN_2373632	3420	IDH3B	neg	-0.32169	-0.374509	4.22203e-05	7.6447e-06	0.000282181	3.8576e-05	NA	NA
ILMN_2058782	3429	IFI27	neg	-0.213984	-0.281495	0.00731164	0.000941634	0.0224181	0.00281665	NA	NA
ILMN_1699331	3434	IFIT1	neg	-0.216736	-0.271394	0.00657483	0.00145271	0.0205535	0.00413797	NA	NA
ILMN_1664543	3437	IFIT3	neg	-0.277628	-0.451359	0.000449916	3.92282e-08	0.00216174	3.43416e-07	NA	NA
ILMN_1764964	3460	IFNGR2	neg	-0.224449	-0.221036	0.00484964	0.00998729	0.0159596	0.0222584	NA	NA
ILMN_1699362	3550	IK	neg	-0.206353	-0.296309	0.00975225	0.000483954	0.0285745	0.00156125	NA	NA
ILMN_2357062	3556	IL1RAP	neg	-0.200299	-0.406153	0.0121735	1.02101e-06	0.0342182	6.4193e-06	NA	NA
ILMN_1689734	3557	IL1RN	neg	-0.282007	-0.313202	0.000361639	0.000216664	0.00179146	0.000763082	NA	NA
ILMN_1705769	3574	IL7	neg	-0.367367	-0.337968	2.38731e-06	6.09922e-05	2.35638e-05	0.000247555	NA	NA
ILMN_1691507	3580	CXCR2P1	neg	-0.361458	-0.287066	3.55165e-06	0.000736211	3.30941e-05	0.0022623	NA	NA
ILMN_2290628	3603	IL16	neg	-0.282509	-0.206737	0.000352603	0.0161381	0.00175504	0.0336717	NA	NA
ILMN_1813379	3604	TNFRSF9	neg	-0.202111	-0.2582	0.0113989	0.0024982	0.0324769	0.00663252	NA	NA
ILMN_1669584	3609	ILF3	neg	-0.268451	-0.341424	0.000703003	5.06578e-05	0.00316286	0.0002101	NA	NA
ILMN_2388363	3614	IMPDH1	neg	-0.241168	-0.26558	0.00242253	0.00185087	0.00900211	0.00511118	NA	NA
ILMN_1662243	3621	ING1	neg	-0.208862	-0.222247	0.00888015	0.00957657	0.0264535	0.021468	NA	NA
ILMN_1793474	3638	INSIG1	neg	-0.460581	-0.241016	1.4494e-09	0.00486329	3.70486e-08	0.0118566	NA	NA
ILMN_1796755	3693	ITGB5	neg	-0.20228	-0.280769	0.0113288	0.000971988	0.0323283	0.00289434	NA	NA
ILMN_1777584	3735	KARS	neg	-0.222638	-0.377149	0.00521351	6.51393e-06	0.0168895	3.34493e-05	NA	NA
ILMN_1652065	3779	KCNMB1	neg	-0.19325	-0.331824	0.0156443	8.4387e-05	0.0418012	0.000330524	NA	NA
ILMN_2175112	3790	KCNS3	neg	-0.307843	-0.398058	9.25225e-05	1.74335e-06	0.000553905	1.02817e-05	NA	NA
ILMN_2384140	3821	KLRC1	neg	-0.215325	-0.434606	0.00694393	1.38778e-07	0.0214947	1.06646e-06	NA	NA
ILMN_1799134	3824	KLRD1	neg	-0.265509	-0.348401	0.000808499	3.4593e-05	0.00355524	0.000149242	NA	NA
ILMN_1794539	3832	KIF11	neg	-0.284975	-0.283247	0.000311229	0.00087197	0.00158048	0.00262612	NA	NA
ILMN_1664756	3840	KPNA4	neg	-0.296348	-0.350402	0.000172404	3.09551e-05	0.000950482	0.000135129	NA	NA
ILMN_1837935	3842	TNPO1	neg	-0.230866	-0.437218	0.00373642	1.14468e-07	0.0128616	9.00249e-07	NA	NA
ILMN_2166384	3843	IPO5	neg	-0.203033	-0.271331	0.0110216	0.00145655	0.0315876	0.00414827	NA	NA
ILMN_1730848	3875	KRT18	neg	-0.315406	-0.297954	6.05651e-05	0.000448466	0.00038492	0.00145792	NA	NA
ILMN_2129312	3883	KRT33A	neg	-0.195355	-0.261444	0.0145271	0.00219195	0.0394007	0.00592454	NA	NA
ILMN_2178226	3892	KRT86	neg	-0.23006	-0.321999	0.00386228	0.000139843	0.0132213	0.000518322	NA	NA
ILMN_1701581	3898	LAD1	neg	-0.19769	-0.37345	0.0133702	8.14838e-06	0.036912	4.08574e-05	NA	NA
ILMN_1680054	3914	LAMB3	neg	-0.206763	-0.243345	0.00960456	0.00445499	0.0282177	0.0109814	NA	NA
ILMN_1659753	3920	LAMP2	neg	-0.325718	-0.435314	3.33613e-05	1.31739e-07	0.000231241	1.01671e-06	NA	NA
ILMN_2411723	3921	RPSA	neg	-0.256361	-0.378332	0.00123636	6.0603e-06	0.00508878	3.12902e-05	NA	NA
ILMN_1745043	3948	LDHC	neg	-0.256448	-0.19493	0.00123146	0.0234755	0.00507178	0.046727	NA	NA
ILMN_1731966	3953	LEPR	neg	-0.249108	-0.225947	0.00171312	0.00841317	0.0067175	0.0191293	NA	NA
ILMN_2396672	3983	ABLIM1	neg	-0.271685	-0.456578	0.000601776	2.6093e-08	0.00277191	2.39652e-07	NA	NA
ILMN_1675387	3987	LIMS1	neg	-0.203413	-0.453168	0.0108689	3.40849e-08	0.0312094	3.02892e-07	NA	NA
ILMN_1804419	4033	LRMP	neg	-0.237332	-0.279574	0.00285274	0.00102387	0.0102825	0.00303288	NA	NA
ILMN_1668247	4056	LTC4S	neg	-0.196195	-0.380228	0.0141015	5.39506e-06	0.0384752	2.81638e-05	NA	NA
ILMN_1815205	4069	LYZ	neg	-0.313183	-0.429233	6.86818e-05	2.05178e-07	0.000429343	1.50995e-06	NA	NA
ILMN_1670540	4086	SMAD1	neg	-0.367129	-0.303796	2.42609e-06	0.000340963	2.38871e-05	0.00114102	NA	NA
ILMN_2203891	4092	SMAD7	neg	-0.352217	-0.205215	6.50835e-06	0.016955	5.62969e-05	0.0351689	NA	NA
ILMN_1672660	4155	MBP	neg	-0.201333	-0.342189	0.0117258	4.86061e-05	0.0332125	0.000202809	NA	NA
ILMN_1806818	4172	MCM3	neg	-0.255112	-0.265781	0.00130864	0.00183565	0.00533528	0.005077	NA	NA
ILMN_1773742	4189	DNAJB9	neg	-0.289987	-0.35635	0.000240634	2.21513e-05	0.00126478	0.000100306	NA	NA
ILMN_2261876	4192	MDK	neg	-0.280588	-0.473368	0.000388321	6.70541e-09	0.00190506	7.06676e-08	NA	NA
ILMN_2340877	4221	MEN1	neg	-0.213934	-0.204335	0.00732566	0.0174439	0.0224472	0.0360656	NA	NA
ILMN_1708782	4238	MFAP3	neg	-0.213087	-0.360818	0.00756708	1.7151e-05	0.0230905	7.98727e-05	NA	NA
ILMN_2371433	4281	MID1	neg	-0.254901	-0.269604	0.00132126	0.00156608	0.00538011	0.00441269	NA	NA
ILMN_1745356	4283	CXCL9	neg	-0.212982	-0.270136	0.00759771	0.00153157	0.0231555	0.00432839	NA	NA
ILMN_1785284	4329	ALDH6A1	neg	-0.374571	-0.293792	1.45496e-06	0.000543268	1.54298e-05	0.00172867	NA	NA
ILMN_1658636	4361	MRE11	neg	-0.200421	-0.252987	0.0121199	0.0030722	0.0341092	0.00794251	NA	NA
ILMN_1694400	4481	MSR1	neg	-0.350877	-0.373772	7.09481e-06	7.99201e-06	6.04248e-05	4.01648e-05	NA	NA
ILMN_2228180	4482	MSRA	neg	-0.235086	-0.385531	0.00313556	3.8821e-06	0.0111159	2.094e-05	NA	NA
ILMN_2377977	4552	MTRR	neg	-0.278257	-0.40937	0.000436113	8.22197e-07	0.00210717	5.2902e-06	NA	NA
ILMN_1719403	4580	MTX1	neg	-0.303477	-0.44076	0.000117555	8.79374e-08	0.000681525	7.056e-07	NA	NA
ILMN_1785113	4594	MUT	neg	-0.328906	-0.328031	2.7622e-05	0.000102764	0.00019669	0.000394775	NA	NA
ILMN_2277537	4595	MUTYH	neg	-0.212654	-0.252732	0.0076933	0.00310302	0.0233856	0.0080065	NA	NA
ILMN_1727080	4646	MYO6	neg	-0.277189	-0.377769	0.000459786	6.27241e-06	0.00219903	3.22928e-05	NA	NA
ILMN_1689342	4682	NUBP1	neg	-0.233025	-0.308289	0.00341711	0.000275089	0.0119556	0.00094385	NA	NA
ILMN_2335704	4689	NCF4	neg	-0.314177	-0.322816	6.49353e-05	0.000134176	0.00040889	0.000498904	NA	NA
ILMN_1784286	4694	NDUFA1	neg	-0.189511	-0.442199	0.0178138	7.89365e-08	0.0464758	6.40119e-07	NA	NA
ILMN_1675239	4701	NDUFA7	neg	-0.291534	-0.378133	0.000222046	6.13431e-06	0.00118341	3.16394e-05	NA	NA
ILMN_1759729	4702	NDUFA8	neg	-0.220908	-0.383576	0.00558383	4.38561e-06	0.0179106	2.33494e-05	NA	NA
ILMN_1763147	4712	NDUFB6	neg	-0.211038	-0.375079	0.00818086	7.38597e-06	0.0246596	3.74612e-05	NA	NA
ILMN_1813604	4713	NDUFB7	neg	-0.2553	-0.281207	0.00129751	0.000953557	0.00529863	0.00284716	NA	NA
ILMN_1763144	4758	NEU1	neg	-0.298422	-0.225858	0.000154384	0.00843954	0.000862969	0.0191738	NA	NA
ILMN_1671267	4771	NF2	neg	-0.514794	-0.23222	6.1938e-12	0.00672403	3.12176e-10	0.0157582	NA	NA
ILMN_1685810	4775	NFATC3	neg	-0.19422	-0.30592	0.0151205	0.000308191	0.0407351	0.00104226	NA	NA
ILMN_1815086	4814	NINJ1	neg	-0.269574	-0.264571	0.000666212	0.00192935	0.00302075	0.0052969	NA	NA
ILMN_1713875	4830	NME1	neg	-0.279647	-0.359042	0.000406998	1.89958e-05	0.0019844	8.75178e-05	NA	NA
ILMN_2234873	4831	NME2	neg	-0.218934	-0.400351	0.00603483	1.5003e-06	0.0191127	9.03968e-06	NA	NA
ILMN_1772651	4848	CNOT2	neg	-0.241213	-0.299368	0.00241787	0.000419894	0.00898986	0.00137519	NA	NA
ILMN_1735959	4850	CNOT4	neg	-0.45285	-0.258293	2.92764e-09	0.00248891	6.79116e-08	0.00661228	NA	NA
ILMN_2405297	4853	NOTCH2	neg	-0.193433	-0.379789	0.0155441	5.54265e-06	0.0416121	2.88734e-05	NA	NA
ILMN_1775759	4893	NRAS	neg	-0.335417	-0.399602	1.86615e-05	1.57597e-06	0.000140298	9.43532e-06	NA	NA
ILMN_1800897	4898	NRDC	neg	-0.287385	-0.235872	0.000275175	0.00588597	0.00141774	0.0140153	NA	NA
ILMN_1665319	4902	NRTN	neg	-0.297371	-0.291822	0.00016329	0.000594312	0.000906392	0.00187274	NA	NA
ILMN_2326793	4928	NUP98	neg	-0.327012	-0.435184	3.09085e-05	1.33003e-07	0.000216819	1.02526e-06	NA	NA
ILMN_1773080	4946	OAZ1	neg	-0.357257	-0.338946	4.68854e-06	5.78836e-05	4.23916e-05	0.00023683	NA	NA
ILMN_1740083	5000	ORC4	neg	-0.308683	-0.303357	8.83211e-05	0.000348121	0.00053213	0.00116144	NA	NA
ILMN_1691048	5003	SLC22A18AS	neg	-0.242153	-0.334932	0.00232199	7.16664e-05	0.00868351	0.000286074	NA	NA
ILMN_1731851	5018	OXA1L	neg	-0.271263	-0.435474	0.000614159	1.30196e-07	0.00282254	1.00676e-06	NA	NA
ILMN_1767365	5058	PAK1	neg	-0.235228	-0.25525	0.00311694	0.00280979	0.0110617	0.00734072	NA	NA
ILMN_1694041	5082	PDCL	neg	-0.343599	-0.416671	1.12577e-05	4.98739e-07	9.05464e-05	3.37911e-06	NA	NA
ILMN_1761010	5096	PCCB	neg	-0.254732	-0.412148	0.00133141	6.80756e-07	0.00541252	4.47312e-06	NA	NA
ILMN_1797684	5134	PDCD2	neg	-0.224884	-0.381389	0.00476577	5.02236e-06	0.0157271	2.6392e-05	NA	NA
ILMN_1775163	5136	PDE1A	neg	-0.330285	-0.261132	2.54399e-05	0.00221987	0.000183259	0.00598991	NA	NA
ILMN_1782922	5142	PDE4B	neg	-0.311421	-0.267638	7.58235e-05	0.00169981	0.00046735	0.00474829	NA	NA
ILMN_2278819	5150	PDE7A	neg	-0.379729	-0.27913	1.01321e-06	0.00104376	1.12952e-05	0.00308489	NA	NA
ILMN_1684982	5166	PDK4	neg	-0.194143	-0.342704	0.0151615	4.72656e-05	0.040825	0.000197674	NA	NA
ILMN_1780799	5168	ENPP2	neg	-0.282084	-0.354813	0.000360233	2.41669e-05	0.00178629	0.000108344	NA	NA
ILMN_1717674	5184	PEPD	neg	-0.237727	-0.337901	0.00280541	6.12123e-05	0.0101377	0.000248296	NA	NA
ILMN_1729650	5191	PEX7	neg	-0.239449	-0.32497	0.00260747	0.00012025	0.00955141	0.000452733	NA	NA
ILMN_2315289	5192	PEX10	neg	-0.234686	-0.502188	0.00318849	5.44863e-10	0.0112733	7.45977e-09	NA	NA
ILMN_1683916	5194	PEX13	neg	-0.310173	-0.292198	8.12987e-05	0.000584246	0.000496923	0.00184684	NA	NA
ILMN_1794165	5226	PGD	neg	-0.271226	-0.402792	0.000615264	1.27712e-06	0.00282662	7.84957e-06	NA	NA
ILMN_1755749	5230	PGK1	neg	-0.213374	-0.256474	0.00748466	0.00267647	0.0228672	0.00703511	NA	NA
ILMN_1693620	5238	PGM3	neg	-0.281183	-0.376224	0.000376903	6.89091e-06	0.0018564	3.52026e-05	NA	NA
ILMN_1709590	5239	PGM5	neg	-0.216671	-0.196362	0.00659139	0.0224553	0.0205955	0.0449582	NA	NA
ILMN_1812070	5243	ABCB1	neg	-0.254885	-0.20154	0.00132221	0.0190777	0.00538286	0.0390362	NA	NA
ILMN_1668242	5251	PHEX	neg	-0.192749	-0.263351	0.0159209	0.00202819	0.0424257	0.00553221	NA	NA
ILMN_1752877	5252	PHF1	neg	-0.283707	-0.261361	0.000331906	0.00219934	0.00166837	0.00594097	NA	NA
ILMN_2282352	5264	PHYH	neg	-0.23511	-0.396437	0.00313247	1.93721e-06	0.0111069	1.13009e-05	NA	NA
ILMN_1742052	5272	SERPINB9	neg	-0.271002	-0.227922	0.000621968	0.00784467	0.00285345	0.0180165	NA	NA
ILMN_2166093	5286	PIK3C2A	neg	-0.307592	-0.396102	9.38135e-05	1.97979e-06	0.000559604	1.15143e-05	NA	NA
ILMN_1715804	5306	PITPNA	neg	-0.22225	-0.369705	0.00529463	1.01933e-05	0.0171271	5.00347e-05	NA	NA
ILMN_1672650	5315	PKM	neg	-0.199068	-0.399031	0.0127259	1.63598e-06	0.0354921	9.73871e-06	NA	NA
ILMN_1799139	5352	PLOD2	neg	-0.20343	-0.387915	0.0108623	3.34186e-06	0.0311947	1.8299e-05	NA	NA
ILMN_2074044	5357	PLS1	neg	-0.270459	-0.349597	0.000638437	3.23725e-05	0.00291348	0.000140458	NA	NA
ILMN_1745242	5359	PLSCR1	neg	-0.210876	-0.533935	0.00823111	2.58122e-11	0.0247847	4.84763e-10	NA	NA
ILMN_1810729	5412	UBL3	neg	-0.244365	-0.393976	0.00210982	2.27109e-06	0.00800221	1.30224e-05	NA	NA
ILMN_1774336	5427	POLE2	neg	-0.32338	-0.335938	3.82636e-05	6.79525e-05	0.000260214	0.000272456	NA	NA
ILMN_1659411	5432	POLR2C	neg	-0.220324	-0.196404	0.00571385	0.022426	0.0182596	0.0449177	NA	NA
ILMN_1745885	5435	POLR2F	neg	-0.289236	-0.422073	0.000250163	3.41908e-07	0.00130931	2.39686e-06	NA	NA
ILMN_2403664	5443	POMC	neg	-0.319882	-0.196355	4.68784e-05	0.0224606	0.000309554	0.0449597	NA	NA
ILMN_1760347	5552	SRGN	neg	-0.235446	-0.460545	0.00308854	1.90526e-08	0.0109865	1.79739e-07	NA	NA
ILMN_1674390	5575	PRKAR1B	neg	-0.307269	-0.284193	9.55017e-05	0.000836354	0.000568253	0.00252885	NA	NA
ILMN_1717799	5581	PRKCE	neg	-0.344437	-0.378255	1.0681e-05	6.08894e-06	8.62931e-05	3.14217e-05	NA	NA
ILMN_1780898	5583	PRKCH	neg	-0.337076	-0.416084	1.68636e-05	5.19429e-07	0.000128537	3.50849e-06	NA	NA
ILMN_2400512	5589	PRKCSH	neg	-0.190019	-0.225311	0.0175043	0.00860391	0.0457952	0.019507	NA	NA
ILMN_2400292	5601	MAPK9	neg	-0.311542	-0.251721	7.53123e-05	0.00322843	0.000464928	0.00828799	NA	NA
ILMN_2340131	5602	MAPK10	neg	-0.252383	-0.295743	0.00148025	0.000496744	0.00592904	0.00159575	NA	NA
ILMN_1749327	5603	MAPK13	neg	-0.288101	-0.335542	0.000265242	6.93902e-05	0.00137587	0.000277996	NA	NA
ILMN_1697729	5608	MAP2K6	neg	-0.326023	-0.433796	3.27655e-05	1.47265e-07	0.000228069	1.12297e-06	NA	NA
ILMN_1655622	5612	THAP12	neg	-0.314129	-0.228053	6.51096e-05	0.00780845	0.000409857	0.0179438	NA	NA
ILMN_1768449	5635	PRPSAP1	neg	-0.256307	-0.348686	0.00123939	3.40508e-05	0.00509806	0.000147192	NA	NA
ILMN_2332964	5641	LGMN	neg	-0.314119	-0.435717	6.51485e-05	1.27888e-07	0.000409972	9.90848e-07	NA	NA
ILMN_1709611	5682	PSMA1	neg	-0.215747	-0.4739	0.00683175	6.41517e-09	0.0211828	6.79995e-08	NA	NA
ILMN_2151818	5687	PSMA6	neg	-0.283107	-0.440458	0.000342137	8.99482e-08	0.00170997	7.19985e-07	NA	NA
ILMN_1737862	5692	PSMB4	neg	-0.340812	-0.33021	1.33936e-05	9.17948e-05	0.000105414	0.000356787	NA	NA
ILMN_1666409	5694	PSMB6	neg	-0.245051	-0.288348	0.00204772	0.000695155	0.00781305	0.0021525	NA	NA
ILMN_1814156	5695	PSMB7	neg	-0.214935	-0.42135	0.00704902	3.59768e-07	0.0217747	2.51406e-06	NA	NA
ILMN_2284794	5696	PSMB8	neg	-0.385236	-0.350389	6.8375e-07	3.0977e-05	8.06736e-06	0.000135173	NA	NA
ILMN_2376108	5698	PSMB9	neg	-0.241701	-0.316548	0.00236759	0.000183721	0.00883441	0.000658293	NA	NA
ILMN_1728355	5710	PSMD4	neg	-0.35194	-0.32961	6.62575e-06	9.47043e-05	5.70678e-05	0.000366945	NA	NA
ILMN_2374687	5783	PTPN13	neg	-0.318139	-0.384464	5.18208e-05	4.14959e-06	0.000337229	2.22183e-05	NA	NA
ILMN_2316878	5800	PTPRO	neg	-0.289714	-0.394929	0.000244058	2.13583e-06	0.00128074	1.23324e-05	NA	NA
ILMN_1658759	5824	PEX19	neg	-0.257009	-0.196538	0.0012003	0.0223325	0.00496202	0.0447756	NA	NA
ILMN_1891857	5862	RAB2A	neg	-0.352212	-0.270576	6.51066e-06	0.00150358	5.62969e-05	0.00425839	NA	NA
ILMN_1677824	5867	RAB4A	neg	-0.328314	-0.397344	2.86118e-05	1.82637e-06	0.000202863	1.07175e-05	NA	NA
ILMN_2359789	5879	RAC1	neg	-0.206076	-0.422982	0.00985299	3.20649e-07	0.0288228	2.26305e-06	NA	NA
ILMN_2321634	5884	RAD17	neg	-0.341646	-0.21241	1.27177e-05	0.0133864	0.000100815	0.02867	NA	NA
ILMN_1722662	5887	RAD23B	neg	-0.215152	-0.417004	0.00699056	4.87368e-07	0.0216177	3.30886e-06	NA	NA
ILMN_1755364	5898	RALA	neg	-0.265806	-0.313571	0.000797236	0.000212784	0.00351508	0.000751152	NA	NA
ILMN_1687724	5910	RAP1GDS1	neg	-0.226294	-0.300216	0.0045026	0.000403587	0.014986	0.00132705	NA	NA
ILMN_1677404	5911	RAP2A	neg	-0.210919	-0.344412	0.00821782	4.30699e-05	0.0247484	0.000181583	NA	NA
ILMN_2229839	5912	RAP2B	neg	-0.23261	-0.33253	0.00347656	8.13266e-05	0.0121246	0.000320247	NA	NA
ILMN_1671151	5915	RARB	neg	-0.220245	-0.341753	0.00573177	4.97652e-05	0.0183051	0.000206948	NA	NA
ILMN_1737433	5916	RARG	neg	-0.385356	-0.270007	6.77855e-07	0.00153989	8.00734e-06	0.0043488	NA	NA
ILMN_2363621	5932	RBBP8	neg	-0.258733	-0.456306	0.00110905	2.66579e-08	0.00464882	2.44613e-07	NA	NA
ILMN_1782745	5933	RBL1	neg	-0.198597	-0.46673	0.0129429	1.15747e-08	0.0360011	1.15321e-07	NA	NA
ILMN_1734317	5977	DPF2	neg	-0.268061	-0.282579	0.000716225	0.000897963	0.00321296	0.00269743	NA	NA
ILMN_1727107	5978	REST	neg	-0.261258	-0.290805	0.000986765	0.000622348	0.00420836	0.00195239	NA	NA
ILMN_1741200	5993	RFX5	neg	-0.190579	-0.34293	0.0171687	4.66913e-05	0.0450958	0.000195478	NA	NA
ILMN_1652735	5994	RFXAP	neg	-0.408111	-0.249411	1.23388e-07	0.00353192	1.8106e-06	0.00896372	NA	NA
ILMN_1668559	6001	RGS10	neg	-0.2448	-0.479194	0.00207024	4.11254e-09	0.00788226	4.60043e-08	NA	NA
ILMN_1657949	6009	RHEB	neg	-0.212504	-0.542266	0.00773739	1.09887e-11	0.0235017	2.27092e-10	NA	NA
ILMN_2408572	6038	RNASE4	neg	-0.384144	-0.304145	7.39637e-07	0.000335369	8.64947e-06	0.00112553	NA	NA
ILMN_2044927	6048	RNF5	neg	-0.368933	-0.376487	2.14584e-06	6.78154e-06	2.15018e-05	3.47066e-05	NA	NA
ILMN_2375599	6050	RNH1	neg	-0.223074	-0.243275	0.00512373	0.00446688	0.0166532	0.0110066	NA	NA
ILMN_1862909	6095	RORA	neg	-0.272813	-0.32784	0.00056973	0.000103782	0.00264256	0.000397913	NA	NA
ILMN_1753582	6118	RPA2	neg	-0.27741	-0.231057	0.000454797	0.0070123	0.00218023	0.0163359	NA	NA
ILMN_1716895	6119	RPA3	neg	-0.217796	-0.445433	0.00630929	6.18113e-08	0.0198298	5.13005e-07	NA	NA
ILMN_1699476	6120	RPE	neg	-0.219463	-0.521875	0.00591086	8.5332e-11	0.0187741	1.42299e-09	NA	NA
ILMN_1709039	6137	RPL13	neg	-0.194217	-0.255574	0.015122	0.00277396	0.0407351	0.00726052	NA	NA
ILMN_1762747	6138	RPL15	neg	-0.236261	-0.362179	0.0029846	1.58537e-05	0.0106809	7.45497e-05	NA	NA
ILMN_1798636	6161	RPL32	neg	-0.198131	-0.484084	0.0131611	2.70912e-09	0.0364849	3.16196e-08	NA	NA
ILMN_2189936	6166	RPL36AL	neg	-0.23783	-0.478265	0.00279325	4.44883e-09	0.0101049	4.92103e-08	NA	NA
ILMN_1765043	6169	RPL38	neg	-0.296147	-0.447801	0.000174257	5.15942e-08	0.000958629	4.36436e-07	NA	NA
ILMN_2218277	6187	RPS2	neg	-0.204542	-0.459236	0.0104276	2.11453e-08	0.0302004	1.97972e-07	NA	NA
ILMN_1707810	6193	RPS5	neg	-0.269441	-0.455466	0.000670453	2.84776e-08	0.00303859	2.59031e-07	NA	NA
ILMN_1761175	6199	RPS6KB2	neg	-0.42109	-0.236835	4.40484e-08	0.00568094	7.3266e-07	0.0135973	NA	NA
ILMN_2038772	6203	RPS9	neg	-0.360315	-0.397083	3.83193e-06	1.85764e-06	3.54391e-05	1.08849e-05	NA	NA
ILMN_2219134	6209	RPS15	neg	-0.24411	-0.422501	0.00213336	3.31742e-07	0.00807758	2.33634e-06	NA	NA
ILMN_1755664	6231	RPS26	neg	-0.21158	-0.47878	0.00801441	4.25919e-09	0.024239	4.74572e-08	NA	NA
ILMN_2415267	6239	RREB1	neg	-0.273031	-0.481638	0.000563734	3.34095e-09	0.00262088	3.82145e-08	NA	NA
ILMN_1726704	6248	RSC1A1	neg	-0.234135	-0.31589	0.00326284	0.000189808	0.0114971	0.00067814	NA	NA
ILMN_1684306	6275	S100A4	neg	-0.231167	-0.43455	0.0036903	1.39345e-07	0.012736	1.06999e-06	NA	NA
ILMN_1753342	6303	SAT1	neg	-0.208915	-0.328319	0.00886254	0.000101251	0.026409	0.000389416	NA	NA
ILMN_1671509	6348	CCL3	neg	-0.217547	-0.236074	0.00637072	0.00584248	0.0200006	0.0139251	NA	NA
ILMN_1689111	6387	CXCL12	neg	-0.196519	-0.27026	0.0139402	0.00152363	0.0381534	0.00431023	NA	NA
ILMN_1744210	6389	SDHA	neg	-0.272025	-0.481504	0.000591953	3.37924e-09	0.00273156	3.86302e-08	NA	NA
ILMN_1732575	6397	SEC14L1	neg	-0.234604	-0.402367	0.00319945	1.31361e-06	0.0113039	8.04447e-06	NA	NA
ILMN_1724422	6402	SELL	neg	-0.195234	-0.341851	0.0145897	4.95033e-05	0.0395433	0.000206031	NA	NA
ILMN_1778836	6432	SRSF7	neg	-0.237935	-0.212147	0.00278077	0.0135042	0.0100728	0.0288817	NA	NA
ILMN_1672741	6453	ITSN1	neg	-0.328627	-0.298604	2.80848e-05	0.000435128	0.000199412	0.00141968	NA	NA
ILMN_1801313	6478	SIAH2	neg	-0.219291	-0.404882	0.00595085	1.11149e-06	0.018883	6.92008e-06	NA	NA
ILMN_1711766	6500	SKP1	neg	-0.25831	-0.451484	0.00113082	3.88503e-08	0.00472307	3.40409e-07	NA	NA
ILMN_2291954	6503	SLA	neg	-0.35575	-0.237205	5.17472e-06	0.0056041	4.62179e-05	0.0134361	NA	NA
ILMN_1770768	6504	SLAMF1	neg	-0.208349	-0.320585	0.00905286	0.00015018	0.026863	0.00055117	NA	NA
ILMN_1673586	6533	SLC6A6	neg	-0.273126	-0.278908	0.000561134	0.00105386	0.00261063	0.0031101	NA	NA
ILMN_2211739	6565	SLC15A2	neg	-0.282041	-0.361162	0.000361011	1.68144e-05	0.0017888	7.85265e-05	NA	NA
ILMN_1725642	6612	SUMO3	neg	-0.284591	-0.38385	0.000317353	4.31151e-06	0.00160622	2.30106e-05	NA	NA
ILMN_1725320	6614	SIGLEC1	neg	-0.340747	-0.294855	1.34477e-05	0.000517441	0.000105798	0.0016566	NA	NA
ILMN_1774661	6628	SNRPB	neg	-0.255253	-0.394475	0.00130028	2.19926e-06	0.00530667	1.26766e-05	NA	NA
ILMN_1690706	6629	SNRPB2	neg	-0.235171	-0.357139	0.00312443	2.11786e-05	0.0110843	9.63197e-05	NA	NA
ILMN_1794599	6634	SNRPD3	neg	-0.188656	-0.515979	0.0183451	1.50547e-10	0.0476304	2.37381e-09	NA	NA
ILMN_1656537	6638	SNRPN	neg	-0.344261	-0.361335	1.07997e-05	1.6647e-05	8.71811e-05	7.78437e-05	NA	NA
ILMN_1691575	6643	SNX2	neg	-0.312689	-0.371441	7.06171e-05	9.19158e-06	0.000439775	4.55008e-05	NA	NA
ILMN_1792922	6648	SOD2	neg	-0.341029	-0.299641	1.32149e-05	0.000414595	0.000104202	0.00136031	NA	NA
ILMN_1770635	6657	SOX2	neg	-0.289418	-0.369361	0.000247826	1.04036e-05	0.00129776	5.09408e-05	NA	NA
ILMN_1697096	6687	SPG7	neg	-0.295706	-0.236014	0.000178366	0.00585518	0.000976976	0.013947	NA	NA
ILMN_2374449	6696	SPP1	neg	-0.217315	-0.453916	0.00642861	3.21526e-08	0.0201568	2.88485e-07	NA	NA
ILMN_1699525	6717	SRI	neg	-0.195198	-0.392533	0.0146082	2.49157e-06	0.0395772	1.4107e-05	NA	NA
ILMN_1742260	6744	SSFA2	neg	-0.326695	-0.38413	3.1492e-05	4.23707e-06	0.000220288	2.26499e-05	NA	NA
ILMN_1750693	6745	SSR1	neg	-0.222217	-0.343246	0.00530147	4.58947e-05	0.0171381	0.00019255	NA	NA
ILMN_1785202	6775	STAT4	neg	-0.201659	-0.243604	0.011588	0.00441163	0.0329022	0.0108922	NA	NA
ILMN_1656136	6780	STAU1	neg	-0.202477	-0.328034	0.0112477	0.000102749	0.0321217	0.000394775	NA	NA
ILMN_1721129	6787	NEK4	neg	-0.379027	-0.284649	1.06472e-06	0.000819663	1.18097e-05	0.00248293	NA	NA
ILMN_1663407	6834	SURF1	neg	-0.300485	-0.385821	0.000138216	3.81206e-06	0.000783199	2.05891e-05	NA	NA
ILMN_1690524	6845	VAMP7	neg	-0.276812	-0.349027	0.00046844	3.34134e-05	0.00223448	0.000144689	NA	NA
ILMN_2059549	6850	SYK	neg	-0.215752	-0.263649	0.00683029	0.00200358	0.0211828	0.00547339	NA	NA
ILMN_2378708	6878	TAF6	neg	-0.286798	-0.346446	0.000283583	3.8531e-05	0.00145689	0.000164477	NA	NA
ILMN_2379326	6885	MAP3K7	neg	-0.308257	-0.431181	9.04273e-05	1.78189e-07	0.000543827	1.33148e-06	NA	NA
ILMN_1782851	6892	TAPBP	neg	-0.25817	-0.42355	0.00113812	3.08007e-07	0.00475	2.18219e-06	NA	NA
ILMN_1725183	6905	TBCE	neg	-0.234167	-0.271596	0.00325848	0.00144037	0.0114879	0.00410755	NA	NA
ILMN_2357770	6917	TCEA1	neg	-0.333636	-0.275914	2.07934e-05	0.00119892	0.000153643	0.00349241	NA	NA
ILMN_1740572	6948	TCN2	neg	-0.331192	-0.2844	2.40933e-05	0.000828729	0.000174831	0.0025077	NA	NA
ILMN_1681890	6990	DYNLT3	neg	-0.188504	-0.330771	0.0184405	8.91534e-05	0.0478269	0.000347818	NA	NA
ILMN_1747598	6992	PPP1R11	neg	-0.187191	-0.276339	0.0192869	0.0011773	0.0496522	0.00343703	NA	NA
ILMN_1678766	6993	DYNLT1	neg	-0.318969	-0.406983	4.94076e-05	9.65758e-07	0.000324201	6.10876e-06	NA	NA
ILMN_1767766	7001	PRDX2	neg	-0.200388	-0.519944	0.0121345	1.02896e-10	0.0341358	1.6819e-09	NA	NA
ILMN_2413041	7004	TEAD4	neg	-0.219611	-0.201323	0.00587646	0.0192099	0.0186858	0.0392622	NA	NA
ILMN_1751576	7010	TEK	neg	-0.299543	-0.21188	0.000145398	0.0136246	0.000819442	0.0291015	NA	NA
ILMN_2116639	7029	TFDP2	neg	-0.238974	-0.271751	0.00266073	0.00143103	0.00970522	0.00408267	NA	NA
ILMN_1702211	7050	TGIF1	neg	-0.331827	-0.360447	2.31912e-05	1.75224e-05	0.000169076	8.13916e-05	NA	NA
ILMN_1655577	7074	TIAM1	neg	-0.257073	-0.487757	0.00119683	1.97132e-09	0.00495075	2.36117e-08	NA	NA
ILMN_1749078	7077	TIMP2	neg	-0.276569	-0.406187	0.000474077	1.01871e-06	0.00225431	6.40688e-06	NA	NA
ILMN_2234412	7090	TLE3	neg	-0.240426	-0.195905	0.00250081	0.0227769	0.00922725	0.0454918	NA	NA
ILMN_1696704	7091	TLE4	neg	-0.208641	-0.29438	0.00895411	0.000528853	0.0266298	0.00168795	NA	NA
ILMN_1706217	7099	TLR4	neg	-0.28839	-0.408518	0.000261326	8.70958e-07	0.00135805	5.56778e-06	NA	NA
ILMN_1809291	7102	TSPAN7	neg	-0.190569	-0.276211	0.0171746	0.00118378	0.0451051	0.00345389	NA	NA
ILMN_1730998	7105	TSPAN6	neg	-0.197134	-0.326845	0.0136381	0.000109239	0.0374769	0.0004157	NA	NA
ILMN_2121816	7107	GPR137B	neg	-0.240629	-0.227282	0.00247917	0.00802501	0.0091713	0.0183753	NA	NA
ILMN_1661142	7110	TMF1	neg	-0.27729	-0.413157	0.000457499	6.35367e-07	0.00219126	4.20697e-06	NA	NA
ILMN_1777663	7155	TOP2B	neg	-0.322249	-0.342691	4.08695e-05	4.73e-05	0.000275383	0.000197775	NA	NA
ILMN_1779356	7157	TP53	neg	-0.382663	-0.289087	8.22396e-07	0.000672465	9.43897e-06	0.00208714	NA	NA
ILMN_2337923	7164	TPD52L1	neg	-0.268482	-0.477772	0.000701983	4.63755e-09	0.00316052	5.09847e-08	NA	NA
ILMN_1740185	7172	TPMT	neg	-0.270684	-0.197229	0.000631571	0.0218564	0.00288814	0.0439144	NA	NA
ILMN_2392143	7189	TRAF6	neg	-0.38783	-0.323453	5.66697e-07	0.000129914	6.89151e-06	0.000484512	NA	NA
ILMN_2129349	7260	EIPR1	neg	-0.261352	-0.338796	0.000982467	5.83505e-05	0.00419274	0.000238494	NA	NA
ILMN_1728024	7283	TUBG1	neg	-0.266911	-0.33714	0.000756552	6.37467e-05	0.00336038	0.000257522	NA	NA
ILMN_1746175	7292	TNFSF4	neg	-0.317214	-0.281539	5.46373e-05	0.000939817	0.000353022	0.00281207	NA	NA
ILMN_2324421	7296	TXNRD1	neg	-0.456212	-0.226242	2.16111e-09	0.00832591	5.2594e-08	0.0189613	NA	NA
ILMN_1778977	7305	TYROBP	neg	-0.230223	-0.366821	0.00383655	1.20893e-05	0.0131469	5.83835e-05	NA	NA
ILMN_1720764	7317	UBA1	neg	-0.371696	-0.283732	1.77547e-06	0.000853552	1.82902e-05	0.00257574	NA	NA
ILMN_2307455	7319	UBE2A	neg	-0.291407	-0.436001	0.000223523	1.25235e-07	0.00118904	9.72951e-07	NA	NA
ILMN_1814465	7326	UBE2G1	neg	-0.19674	-0.556495	0.0138307	2.41763e-12	0.0379056	5.82673e-11	NA	NA
ILMN_1664542	7329	UBE2I	neg	-0.371622	-0.366102	1.7845e-06	1.26107e-05	1.83498e-05	6.0712e-05	NA	NA
ILMN_1660111	7347	UCHL3	neg	-0.236071	-0.342105	0.0030085	4.88271e-05	0.0107501	0.000203645	NA	NA
ILMN_2367458	7353	UFD1	neg	-0.187208	-0.389102	0.0192759	3.10013e-06	0.0496367	1.71316e-05	NA	NA
ILMN_2391931	7355	SLC35A2	neg	-0.404628	-0.354591	1.61478e-07	2.44725e-05	2.28919e-06	0.00010959	NA	NA
ILMN_1808677	7367	UGT2B17	neg	-0.218772	-0.246338	0.00607318	0.0039756	0.0192219	0.00995456	NA	NA
ILMN_1757437	7372	UMPS	neg	-0.374469	-0.244617	1.46532e-06	0.00424535	1.54981e-05	0.0105341	NA	NA
ILMN_1735719	7374	UNG	neg	-0.330835	-0.284028	2.46155e-05	0.000842487	0.000178163	0.00254506	NA	NA
ILMN_1678032	7376	NR1H2	neg	-0.356678	-0.252377	4.86999e-06	0.0031466	4.38122e-05	0.00810208	NA	NA
ILMN_1740742	7389	UROD	neg	-0.20783	-0.260399	0.00923026	0.00228665	0.0272913	0.00614416	NA	NA
ILMN_2325763	7412	VCAM1	neg	-0.36251	-0.320514	3.31111e-06	0.000150715	3.11606e-05	0.000553031	NA	NA
ILMN_2413527	7414	VCL	neg	-0.209492	-0.222628	0.00867242	0.00945072	0.0259126	0.0212181	NA	NA
ILMN_2175601	7416	VDAC1	neg	-0.25137	-0.301122	0.00154901	0.000386809	0.00615316	0.00127824	NA	NA
ILMN_1729816	7419	VDAC3	neg	-0.284391	-0.407789	0.0003206	9.1478e-07	0.001621	5.81228e-06	NA	NA
ILMN_1782538	7431	VIM	neg	-0.187487	-0.364348	0.0190938	1.39742e-05	0.0492215	6.6693e-05	NA	NA
ILMN_2361862	7436	VLDLR	neg	-0.258896	-0.425283	0.00110072	2.72348e-07	0.00462074	1.95347e-06	NA	NA
ILMN_2326953	7462	LAT2	neg	-0.262738	-0.349799	0.000920978	3.20119e-05	0.00397053	0.000139046	NA	NA
ILMN_2327974	7464	CORO2A	neg	-0.282912	-0.414899	0.000345509	5.63689e-07	0.00172407	3.77782e-06	NA	NA
ILMN_1685314	7477	WNT7B	neg	-0.364284	-0.300928	2.93995e-06	0.000390348	2.81227e-05	0.00128865	NA	NA
ILMN_1695092	7485	WRB	neg	-0.251429	-0.466824	0.00154489	1.14865e-08	0.00613928	1.14639e-07	NA	NA
ILMN_1809433	7494	XBP1	neg	-0.315555	-0.236933	6.00548e-05	0.00566062	0.000382413	0.0135569	NA	NA
ILMN_1772522	7541	ZBTB14	neg	-0.280029	-0.334143	0.00039931	7.47151e-05	0.00195413	0.000297106	NA	NA
ILMN_1687484	7543	ZFX	neg	-0.241168	-0.417554	0.00242249	4.69106e-07	0.00900211	3.19866e-06	NA	NA
ILMN_1669275	7564	ZNF16	neg	-0.361303	-0.250161	3.58855e-06	0.00343074	3.34066e-05	0.00873716	NA	NA
ILMN_2337835	7569	ZNF182	neg	-0.214529	-0.207171	0.00716017	0.0159113	0.0220424	0.033265	NA	NA
ILMN_1798533	7570	ZNF22	neg	-0.282881	-0.215719	0.000346053	0.0119784	0.00172634	0.0260774	NA	NA
ILMN_1654357	7572	ZNF24	neg	-0.275911	-0.464113	0.000489679	1.43096e-08	0.00231793	1.39306e-07	NA	NA
ILMN_1766613	7675	ZNF121	neg	-0.268498	-0.392986	0.000701433	2.4202e-06	0.00315876	1.37778e-05	NA	NA
ILMN_1686360	7678	ZNF124	neg	-0.387671	-0.285242	5.73269e-07	0.000798443	6.94585e-06	0.00242569	NA	NA
ILMN_1663158	7727	ZNF174	neg	-0.203478	-0.422205	0.0108433	3.38744e-07	0.0311539	2.37805e-06	NA	NA
ILMN_1811755	7745	ZKSCAN8	neg	-0.30714	-0.208229	9.61868e-05	0.0153703	0.00057146	0.0322906	NA	NA
ILMN_1795228	7763	ZFAND5	neg	-0.305485	-0.342348	0.000105348	4.81889e-05	0.000620374	0.000201195	NA	NA
ILMN_1790918	7776	ZNF236	neg	-0.253683	-0.430294	0.00139611	1.90034e-07	0.00563394	1.40477e-06	NA	NA
ILMN_1745021	7779	SLC30A1	neg	-0.197461	-0.31857	0.0134801	0.000166133	0.0371379	0.000602023	NA	NA
ILMN_2342250	7789	ZXDA	neg	-0.308229	-0.289122	9.05701e-05	0.000671434	0.00054452	0.00208492	NA	NA
ILMN_1772359	7805	LAPTM5	neg	-0.219524	-0.271777	0.00589661	0.00142945	0.0187379	0.00408111	NA	NA
ILMN_1770085	7832	BTG2	neg	-0.264721	-0.390323	0.000839143	2.86907e-06	0.00366963	1.59751e-05	NA	NA
ILMN_1692199	7844	RNF103	neg	-0.327096	-0.21086	3.07548e-05	0.0140941	0.00021597	0.0299429	NA	NA
ILMN_1716524	7879	RAB7A	neg	-0.189678	-0.222158	0.0177117	0.00960632	0.0462706	0.0215138	NA	NA
ILMN_2394161	7903	ST8SIA4	neg	-0.462895	-0.227296	1.17029e-09	0.00802124	3.10771e-08	0.0183688	NA	NA
ILMN_2408179	7916	PRRC2A	neg	-0.320972	-0.26406	4.4014e-05	0.00197021	0.00029318	0.00539337	NA	NA
ILMN_1742782	7918	GPANK1	neg	-0.298855	-0.440188	0.000150856	9.178e-08	0.000845869	7.31986e-07	NA	NA
ILMN_1701195	7941	PLA2G7	neg	-0.237939	-0.309769	0.00278037	0.000256109	0.0100728	0.000885014	NA	NA
ILMN_1733616	7942	TFEB	neg	-0.190658	-0.218736	0.0171219	0.0108098	0.0449908	0.0238133	NA	NA
ILMN_2128128	7979	SEM1	neg	-0.301329	-0.410712	0.000132068	7.50674e-07	0.000753559	4.87827e-06	NA	NA
ILMN_1745904	8030	CCDC6	neg	-0.198715	-0.282377	0.0128885	0.000905942	0.035885	0.00272016	NA	NA
ILMN_2186108	8214	DGCR6	neg	-0.431174	-0.248699	1.91923e-08	0.00363064	3.52689e-07	0.00918485	NA	NA
ILMN_1754643	8220	ESS2	neg	-0.373874	-0.29365	1.52724e-06	0.000546802	1.60758e-05	0.0017388	NA	NA
ILMN_2382558	8293	SERF1A	neg	-0.202989	-0.393905	0.0110391	2.28152e-06	0.0316108	1.30671e-05	NA	NA
ILMN_1756022	8336	HIST1H2AM	neg	-0.256033	-0.440283	0.00125501	9.11298e-08	0.00515056	7.27973e-07	NA	NA
ILMN_1779373	8343	HIST1H2BF	neg	-0.196686	-0.233856	0.0138574	0.00633621	0.037953	0.014949	NA	NA
ILMN_1749368	8357	HIST1H3H	neg	-0.19962	-0.434035	0.0124758	1.4471e-07	0.0349469	1.10476e-06	NA	NA
ILMN_2358069	8379	MAD1L1	neg	-0.208048	-0.234246	0.00915533	0.00624672	0.0271102	0.0147761	NA	NA
ILMN_1795251	8404	SPARCL1	neg	-0.288892	-0.365845	0.000254643	1.28028e-05	0.00132959	6.15621e-05	NA	NA
ILMN_1691892	8407	TAGLN2	neg	-0.376523	-0.240698	1.26972e-06	0.00492167	1.3775e-05	0.0119739	NA	NA
ILMN_1745499	8409	UXT	neg	-0.287423	-0.368976	0.000274637	1.06444e-05	0.00141608	5.19913e-05	NA	NA
ILMN_1743194	8411	EEA1	neg	-0.312708	-0.341963	7.05426e-05	4.92025e-05	0.000439726	0.000204952	NA	NA
ILMN_2355586	8455	ATRN	neg	-0.341701	-0.363644	1.2674e-05	1.45601e-05	0.000100509	6.92058e-05	NA	NA
ILMN_1810228	8458	TTF2	neg	-0.230516	-0.300872	0.00379058	0.00039137	0.0130071	0.00129159	NA	NA
ILMN_1695432	8459	TPST2	neg	-0.287956	-0.359286	0.000267228	1.87314e-05	0.00138291	8.63796e-05	NA	NA
ILMN_2274199	8464	SUPT3H	neg	-0.205754	-0.268518	0.00997127	0.00163874	0.0291172	0.00459715	NA	NA
ILMN_1651554	8490	RGS5	neg	-0.30879	-0.303087	8.77987e-05	0.000352608	0.000529788	0.00117483	NA	NA
ILMN_1699632	8498	RANBP3	neg	-0.396586	-0.361757	2.97095e-07	1.62454e-05	3.9158e-06	7.61745e-05	NA	NA
ILMN_1661325	8502	PKP4	neg	-0.35023	-0.371981	7.39545e-06	8.89974e-06	6.2662e-05	4.42108e-05	NA	NA
ILMN_1805916	8508	NIPSNAP1	neg	-0.217827	-0.284884	0.00630164	0.000811201	0.0198089	0.00246057	NA	NA
ILMN_1809890	8518	ELP1	neg	-0.204845	-0.289353	0.0103119	0.000664472	0.0299308	0.00206621	NA	NA
ILMN_1770732	8533	COPS3	neg	-0.256013	-0.32093	0.00125615	0.000147592	0.00515417	0.000543168	NA	NA
ILMN_1698209	8540	AGPS	neg	-0.210846	-0.269817	0.00824056	0.00155219	0.0248018	0.00437916	NA	NA
ILMN_1687353	8558	CDK10	neg	-0.387847	-0.23408	5.66019e-07	0.00628461	6.88749e-06	0.0148503	NA	NA
ILMN_1667430	8560	DEGS1	neg	-0.189743	-0.238454	0.0176717	0.00535098	0.0461781	0.0128979	NA	NA
ILMN_1654773	8573	CASK	neg	-0.213375	-0.303925	0.00748429	0.00033888	0.0228672	0.00113424	NA	NA
ILMN_1742520	8576	STK16	neg	-0.228687	-0.399616	0.00408559	1.57448e-06	0.0138509	9.42928e-06	NA	NA
ILMN_1788053	8604	SLC25A12	neg	-0.223333	-0.226499	0.00507102	0.00825083	0.0165334	0.0188205	NA	NA
ILMN_1693108	8607	RUVBL1	neg	-0.285238	-0.409867	0.000307088	7.95011e-07	0.00156105	5.1353e-06	NA	NA
ILMN_2408683	8613	PLPP3	neg	-0.310638	-0.393025	7.92184e-05	2.4143e-06	0.000486308	1.37521e-05	NA	NA
ILMN_1779855	8630	HSD17B6	neg	-0.249898	-0.31789	0.00165411	0.000171868	0.00651402	0.00062031	NA	NA
ILMN_1808305	8634	RTCA	neg	-0.200938	-0.368295	0.0118951	1.10823e-05	0.0336002	5.39174e-05	NA	NA
ILMN_1681721	8638	OASL	neg	-0.227545	-0.313322	0.00427994	0.000215395	0.0143826	0.000759691	NA	NA
ILMN_1657891	8658	TNKS	neg	-0.268206	-0.302828	0.000711292	0.000356949	0.00319445	0.00118749	NA	NA
ILMN_2244841	8659	ALDH4A1	neg	-0.317126	-0.244638	5.49127e-05	0.0042419	0.000354529	0.0105282	NA	NA
ILMN_1720771	8676	STX11	neg	-0.22226	-0.428848	0.00529249	2.10958e-07	0.017123	1.54846e-06	NA	NA
ILMN_1668283	8692	HYAL2	neg	-0.219785	-0.213341	0.00583644	0.0129765	0.0185765	0.0279098	NA	NA
ILMN_1739297	8693	GALNT4	neg	-0.210868	-0.245865	0.00823366	0.00404812	0.0247886	0.0101183	NA	NA
ILMN_1815287	8706	B3GALNT1	neg	-0.328976	-0.39846	2.75069e-05	1.69816e-06	0.000196082	1.00545e-05	NA	NA
ILMN_1726169	8721	EDF1	neg	-0.352031	-0.367029	6.58715e-06	1.1942e-05	5.68342e-05	5.77314e-05	NA	NA
ILMN_1769702	8733	GPAA1	neg	-0.201382	-0.207695	0.0117051	0.0156412	0.0331635	0.0327729	NA	NA
ILMN_1727524	8754	ADAM9	neg	-0.235978	-0.196606	0.00302037	0.0222855	0.0107828	0.0447042	NA	NA
ILMN_1790973	8760	CDS2	neg	-0.302751	-0.394973	0.000122284	2.12979e-06	0.000705773	1.23048e-05	NA	NA
ILMN_1758939	8767	RIPK2	neg	-0.243998	-0.229199	0.00214374	0.00749578	0.00811221	0.0173298	NA	NA
ILMN_1678546	8799	PEX11B	neg	-0.316164	-0.341503	5.80116e-05	5.04446e-05	0.000370833	0.000209465	NA	NA
ILMN_1660787	8803	SUCLA2	neg	-0.193554	-0.358872	0.0154785	1.91817e-05	0.0414645	8.82715e-05	NA	NA
ILMN_1658992	8813	DPM1	neg	-0.224071	-0.512951	0.00492375	2.00667e-10	0.0161489	3.04863e-09	NA	NA
ILMN_1724183	8814	CDKL1	neg	-0.323803	-0.281062	3.7329e-05	0.00095964	0.00025482	0.00286273	NA	NA
ILMN_1742929	8820	HESX1	neg	-0.293713	-0.240926	0.000198125	0.00487971	0.00107061	0.011885	NA	NA
ILMN_2376484	8828	NRP2	neg	-0.188674	-0.33921	0.0183333	5.70722e-05	0.0476181	0.0002338	NA	NA
ILMN_1698367	8832	CD84	neg	-0.256447	-0.304966	0.00123154	0.00032252	0.00507178	0.00108609	NA	NA
ILMN_2375973	8846	ALKBH1	neg	-0.41169	-0.34592	9.32782e-08	3.96601e-05	1.41706e-06	0.000168787	NA	NA
ILMN_1660986	8863	PER3	neg	-0.275784	-0.242266	0.000492747	0.00464031	0.00232967	0.0113647	NA	NA
ILMN_2388701	8869	ST3GAL5	neg	-0.213456	-0.221356	0.00746119	0.00987714	0.0228202	0.0220455	NA	NA
ILMN_1678605	8872	CDC123	neg	-0.233466	-0.385272	0.00335505	3.94553e-06	0.0117843	2.1252e-05	NA	NA
ILMN_1761531	8879	SGPL1	neg	-0.220377	-0.42905	0.00570201	2.07895e-07	0.018228	1.52881e-06	NA	NA
ILMN_1773576	8895	CPNE3	neg	-0.340868	-0.238574	1.33476e-05	0.00532707	0.000105094	0.0128466	NA	NA
ILMN_1676254	8897	MTMR3	neg	-0.337908	-0.271148	1.60247e-05	0.00146785	0.000122899	0.0041751	NA	NA
ILMN_1766411	8905	AP1S2	neg	-0.270781	-0.406984	0.000628616	9.65664e-07	0.00287795	6.10876e-06	NA	NA
ILMN_1660000	8926	SNURF	neg	-0.312692	-0.381325	7.06043e-05	5.04221e-06	0.000439775	2.64823e-05	NA	NA
ILMN_1813685	8934	RAB29	neg	-0.318061	-0.376579	5.20514e-05	6.74364e-06	0.000338411	3.45215e-05	NA	NA
ILMN_1686478	8969	HIST1H2AG	neg	-0.199133	-0.373387	0.0126964	8.1793e-06	0.0354297	4.10004e-05	NA	NA
ILMN_1667977	9014	TAF1B	neg	-0.19448	-0.365986	0.014983	1.26973e-05	0.0404487	6.10697e-05	NA	NA
ILMN_1677113	9025	RNF8	neg	-0.294946	-0.370883	0.000185673	9.50299e-06	0.00101104	4.69602e-05	NA	NA
ILMN_1810275	9056	SLC7A7	neg	-0.215945	-0.203862	0.00677954	0.0177116	0.0210572	0.0365809	NA	NA
ILMN_1781819	9061	PAPSS1	neg	-0.284182	-0.418648	0.000324017	4.34696e-07	0.00163536	2.99019e-06	NA	NA
ILMN_1666933	9070	ASH2L	neg	-0.352239	-0.329384	6.49903e-06	9.5817e-05	5.62454e-05	0.000370932	NA	NA
ILMN_1795826	9114	ATP6V0D1	neg	-0.261071	-0.411811	0.000995364	6.96572e-07	0.00423773	4.56493e-06	NA	NA
ILMN_1729691	9120	SLC16A6	neg	-0.345639	-0.406828	9.90241e-06	9.75835e-07	8.08935e-05	6.16266e-06	NA	NA
ILMN_1752404	9139	CBFA2T2	neg	-0.342625	-0.196299	1.19645e-05	0.0224998	9.56811e-05	0.0450292	NA	NA
ILMN_1786379	9143	SYNGR3	neg	-0.301639	-0.306769	0.000129874	0.000295923	0.000742725	0.00100684	NA	NA
ILMN_1810053	9194	SLC16A7	neg	-0.244921	-0.231861	0.00205934	0.00681176	0.00784528	0.0159249	NA	NA
ILMN_1657632	9204	ZMYM6	neg	-0.305869	-0.426491	0.000103149	2.49833e-07	0.000608874	1.80967e-06	NA	NA
ILMN_2343036	9205	ZMYM5	neg	-0.336864	-0.424667	1.70833e-05	2.84535e-07	0.000130011	2.03425e-06	NA	NA
ILMN_1749239	9209	LRRFIP2	neg	-0.269173	-0.258674	0.000679139	0.00245121	0.00307374	0.00652965	NA	NA
ILMN_1775542	9214	FCMR	neg	-0.195507	-0.263861	0.0144494	0.00198634	0.0392602	0.00543302	NA	NA
ILMN_2184640	9221	NOLC1	neg	-0.210184	-0.258264	0.00844919	0.0024918	0.0253412	0.00661907	NA	NA
ILMN_1753196	9232	PTTG1	neg	-0.203704	-0.311169	0.0107536	0.000239281	0.0309454	0.000833402	NA	NA
ILMN_1809047	9238	TBRG4	neg	-0.364421	-0.352651	2.91315e-06	2.72974e-05	2.7933e-05	0.000120499	NA	NA
ILMN_1770850	9240	PNMA1	neg	-0.252301	-0.196299	0.00148571	0.0224996	0.00594463	0.0450292	NA	NA
ILMN_1703108	9246	UBE2L6	neg	-0.250445	-0.494032	0.00161429	1.13525e-09	0.00638303	1.43343e-08	NA	NA
ILMN_1701165	9274	BCL7C	neg	-0.32808	-0.255874	2.90126e-05	0.00274116	0.000204971	0.00718607	NA	NA
ILMN_2099783	9296	ATP6V1F	neg	-0.266407	-0.385141	0.00077485	3.97795e-06	0.00342935	2.13975e-05	NA	NA
ILMN_2328666	9308	CD83	neg	-0.243066	-0.498302	0.00223214	7.74869e-10	0.00840406	1.02957e-08	NA	NA
ILMN_1661173	9325	TRIP4	neg	-0.250469	-0.393963	0.00161257	2.27305e-06	0.00637751	1.30262e-05	NA	NA
ILMN_1722622	9332	CD163	neg	-0.241021	-0.408104	0.00243782	8.95592e-07	0.00904537	5.70501e-06	NA	NA
ILMN_1714527	9341	VAMP3	neg	-0.278924	-0.406668	0.000421906	9.86362e-07	0.00204601	6.21923e-06	NA	NA
ILMN_1659857	9342	SNAP29	neg	-0.314773	-0.290539	6.27811e-05	0.000629879	0.000396712	0.00197195	NA	NA
ILMN_1724708	9363	RAB33A	neg	-0.344962	-0.389433	1.03343e-05	3.03593e-06	8.3834e-05	1.68096e-05	NA	NA
ILMN_2081398	9371	KIF3B	neg	-0.288811	-0.263022	0.000255707	0.00205564	0.00133409	0.00559323	NA	NA
ILMN_1676689	9374	PPT2	neg	-0.229654	-0.212246	0.00392716	0.0134596	0.0134064	0.028805	NA	NA
ILMN_1791873	9382	COG1	neg	-0.350646	-0.314242	7.2008e-06	0.000205878	6.1196e-05	0.000729502	NA	NA
ILMN_1759987	9394	HS6ST1	neg	-0.342582	-0.382689	1.19965e-05	4.634e-06	9.58652e-05	2.45212e-05	NA	NA
ILMN_1799814	9410	SNRNP40	neg	-0.35623	-0.327566	5.01501e-06	0.000105262	4.49535e-05	0.000402966	NA	NA
ILMN_2075065	9415	FADS2	neg	-0.296069	-0.25282	0.000174979	0.00309235	0.000961801	0.00798416	NA	NA
ILMN_1730329	9440	MED17	neg	-0.325674	-0.262941	3.34463e-05	0.0020624	0.000231528	0.00561009	NA	NA
ILMN_1739770	9443	MED7	neg	-0.273185	-0.283313	0.000559534	0.000869433	0.0026038	0.00261927	NA	NA
ILMN_1808196	9446	GSTO1	neg	-0.277099	-0.380988	0.000461843	5.14836e-06	0.00220726	2.70111e-05	NA	NA
ILMN_2375002	9448	MAP4K4	neg	-0.191671	-0.32399	0.0165304	0.000126413	0.0436816	0.000472969	NA	NA
ILMN_2076600	9452	ITM2A	neg	-0.221837	-0.372075	0.00538213	8.84944e-06	0.0173648	4.3994e-05	NA	NA
ILMN_1803423	9459	ARHGEF6	neg	-0.216591	-0.213219	0.00661191	0.0130293	0.0206368	0.0280142	NA	NA
ILMN_1733690	9465	AKAP7	neg	-0.285475	-0.217664	0.000303413	0.0112131	0.00154594	0.0246005	NA	NA
ILMN_1808354	9497	SLC4A7	neg	-0.369406	-0.293546	2.07762e-06	0.000549429	2.09667e-05	0.00174603	NA	NA
ILMN_1704290	9517	SPTLC2	neg	-0.328213	-0.333918	2.87838e-05	7.56067e-05	0.000203573	0.00030041	NA	NA
ILMN_1723815	9520	NPEPPS	neg	-0.194518	-0.438064	0.014963	1.07508e-07	0.0404169	8.49219e-07	NA	NA
ILMN_2070815	9526	MPDU1	neg	-0.235772	-0.449203	0.00304655	4.63315e-08	0.0108543	3.9821e-07	NA	NA
ILMN_1767219	9533	POLR1C	neg	-0.225452	-0.273318	0.00465818	0.00133923	0.0154286	0.00385577	NA	NA
ILMN_2350357	9534	ZNF254	neg	-0.289054	-0.196769	0.000252524	0.0221723	0.00132062	0.0445131	NA	NA
ILMN_1784238	9554	SEC22B	neg	-0.218612	-0.259545	0.00611142	0.00236686	0.0193244	0.00633389	NA	NA
ILMN_1722812	9570	GOSR2	neg	-0.293911	-0.451709	0.000196077	3.81781e-08	0.00106128	3.3526e-07	NA	NA
ILMN_2363489	9577	BABAM2	neg	-0.306388	-0.379601	0.000100251	5.60694e-06	0.000592649	2.91811e-05	NA	NA
ILMN_2351241	9604	RNF14	neg	-0.238216	-0.380516	0.00274783	5.30004e-06	0.00997359	2.77262e-05	NA	NA
ILMN_1773681	9629	CLCA3P	neg	-0.190443	-0.509845	0.0172498	2.68653e-10	0.0452536	3.97186e-09	NA	NA
ILMN_2408730	9648	GCC2	neg	-0.356935	-0.356537	4.78864e-06	2.19166e-05	4.31981e-05	9.93342e-05	NA	NA
ILMN_1774028	9650	MTFR1	neg	-0.271745	-0.260671	0.000600025	0.00226163	0.00276559	0.00608931	NA	NA
ILMN_1785286	9655	SOCS5	neg	-0.244519	-0.414198	0.00209579	5.91543e-07	0.00796578	3.9405e-06	NA	NA
ILMN_2316104	9657	IQCB1	neg	-0.2702	-0.265419	0.000646445	0.00186318	0.00294325	0.0051416	NA	NA
ILMN_1797191	9674	KIAA0040	neg	-0.216272	-0.221094	0.0066943	0.00996723	0.0208316	0.0222216	NA	NA
ILMN_1745076	9685	CLINT1	neg	-0.206304	-0.549256	0.00976973	5.26965e-12	0.0286172	1.173e-10	NA	NA
ILMN_1701512	9692	KIAA0391	neg	-0.314949	-0.375069	6.21556e-05	7.39054e-06	0.000393387	3.74672e-05	NA	NA
ILMN_1783424	9698	PUM1	neg	-0.274385	-0.295024	0.000527717	0.000513448	0.00247258	0.00164488	NA	NA
ILMN_2374164	9709	HERPUD1	neg	-0.4208	-0.306811	4.50936e-08	0.00029533	7.47534e-07	0.00100546	NA	NA
ILMN_1686645	9724	UTP14C	neg	-0.376948	-0.268556	1.23248e-06	0.00163616	1.34003e-05	0.00459186	NA	NA
ILMN_1739454	9736	USP34	neg	-0.290324	-0.418015	0.000236464	4.54293e-07	0.00124518	3.10666e-06	NA	NA
ILMN_1767433	9779	TBC1D5	neg	-0.322095	-0.346658	4.12393e-05	3.80841e-05	0.000277308	0.00016278	NA	NA
ILMN_1688753	9791	PTDSS1	neg	-0.263162	-0.252762	0.000902876	0.00309938	0.00389928	0.00799969	NA	NA
ILMN_1803060	9794	MAML1	neg	-0.252338	-0.386438	0.00148323	3.66733e-06	0.00593592	1.98778e-05	NA	NA
ILMN_1679796	9804	TOMM20	neg	-0.193342	-0.453426	0.0155939	3.34059e-08	0.0416969	2.97708e-07	NA	NA
ILMN_2378316	9818	NUP58	neg	-0.320989	-0.433381	4.39731e-05	1.51801e-07	0.000293006	1.15267e-06	NA	NA
ILMN_1685574	9819	TSC22D2	neg	-0.220018	-0.406811	0.00578333	9.76986e-07	0.0184489	6.16796e-06	NA	NA
ILMN_1681135	9825	SPATA2	neg	-0.322846	-0.242794	3.94751e-05	0.00454875	0.000267534	0.0111722	NA	NA
ILMN_2383290	9830	TRIM14	neg	-0.268853	-0.264685	0.00068961	0.00192032	0.00311047	0.00527429	NA	NA
ILMN_2212909	9833	MELK	neg	-0.215791	-0.282985	0.00682002	0.000882085	0.0211597	0.00265416	NA	NA
ILMN_1688698	9839	ZEB2	neg	-0.192248	-0.313166	0.0162017	0.000217049	0.0430812	0.000763894	NA	NA
ILMN_2329885	9859	CEP170	neg	-0.413424	-0.304535	8.13624e-08	0.000329211	1.26118e-06	0.00110655	NA	NA
ILMN_1746426	9868	TOMM70	neg	-0.240947	-0.256966	0.00244555	0.00262449	0.00906554	0.0069196	NA	NA
ILMN_1728676	9897	WASHC5	neg	-0.300622	-0.451646	0.000137205	3.8363e-08	0.000778359	3.36585e-07	NA	NA
ILMN_1764709	9935	MAFB	neg	-0.192975	-0.413602	0.0157956	6.16275e-07	0.0421394	4.09699e-06	NA	NA
ILMN_1734096	9937	DCLRE1A	neg	-0.200341	-0.35157	0.012155	2.9002e-05	0.0341839	0.000127098	NA	NA
ILMN_1712475	9956	HS3ST2	neg	-0.233205	-0.282081	0.00339166	0.000917802	0.0118918	0.0027516	NA	NA
ILMN_1705907	9972	NUP153	neg	-0.343671	-0.347932	1.12071e-05	3.55009e-05	9.02124e-05	0.000152793	NA	NA
ILMN_1698668	9975	NR1D2	neg	-0.243736	-0.248833	0.00216826	0.00361179	0.00819717	0.00914651	NA	NA
ILMN_2337492	9986	RCE1	neg	-0.274216	-0.315539	0.000532094	0.000193129	0.00248956	0.000688584	NA	NA
ILMN_1766541	10018	BCL2L11	neg	-0.307819	-0.363373	9.26438e-05	1.47913e-05	0.000554296	7.01366e-05	NA	NA
ILMN_1781416	10023	FRAT1	neg	-0.369102	-0.24723	2.12126e-06	0.00384185	2.12986e-05	0.00966611	NA	NA
ILMN_1730307	10025	MED16	neg	-0.354939	-0.304756	5.45567e-06	0.000325763	4.83999e-05	0.00109607	NA	NA
ILMN_2302358	10057	ABCC5	neg	-0.278645	-0.471805	0.000427811	7.63309e-09	0.00207211	7.88832e-08	NA	NA
ILMN_1685260	10059	DNM1L	neg	-0.230844	-0.361344	0.00373973	1.6638e-05	0.0128679	7.78311e-05	NA	NA
ILMN_1781999	10061	ABCF2	neg	-0.290065	-0.303765	0.000239655	0.00034147	0.00126064	0.00114233	NA	NA
ILMN_2187718	10063	COX17	neg	-0.222897	-0.354634	0.00516011	2.44132e-05	0.0167501	0.000109349	NA	NA
ILMN_1747412	10072	DPP3	neg	-0.285779	-0.347584	0.000298735	3.61887e-05	0.00152555	0.000155517	NA	NA
ILMN_2325234	10084	PQBP1	neg	-0.233965	-0.388868	0.00328601	3.14654e-06	0.0115644	1.73396e-05	NA	NA
ILMN_1657237	10101	NUBP2	neg	-0.252395	-0.392913	0.00147947	2.43159e-06	0.00592807	1.38188e-05	NA	NA
ILMN_1801845	10126	DNAL4	neg	-0.269993	-0.263115	0.000652914	0.00204785	0.00296955	0.0055774	NA	NA
ILMN_1680626	10130	PDIA6	neg	-0.284074	-0.351389	0.000325787	2.92961e-05	0.0016422	0.000128319	NA	NA
ILMN_2070013	10166	SLC25A15	neg	-0.197917	-0.299511	0.013262	0.000417112	0.0367132	0.00136744	NA	NA
ILMN_1789136	10169	SERF2	neg	-0.196158	-0.345061	0.0141201	4.15695e-05	0.0385128	0.000176119	NA	NA
ILMN_1718907	10194	TSHZ1	neg	-0.20986	-0.262188	0.00855324	0.00212668	0.025599	0.00576672	NA	NA
ILMN_1654421	10198	MPHOSPH9	neg	-0.362284	-0.241695	3.36152e-06	0.00474106	3.159e-05	0.0115897	NA	NA
ILMN_1768279	10201	NME6	neg	-0.285887	-0.335015	0.000297102	7.1353e-05	0.00151886	0.00028511	NA	NA
ILMN_1758281	10203	CALCRL	neg	-0.246311	-0.318875	0.00193798	0.000163622	0.00743876	0.000594445	NA	NA
ILMN_1803846	10209	EIF1	neg	-0.24981	-0.475826	0.00166062	5.46154e-09	0.00653493	5.87717e-08	NA	NA
ILMN_1749218	10210	TOPORS	neg	-0.279745	-0.376373	0.000405021	6.82875e-06	0.00197622	3.49211e-05	NA	NA
ILMN_1658399	10219	KLRG1	neg	-0.230591	-0.308115	0.00377891	0.000277392	0.0129786	0.000951093	NA	NA
ILMN_1777915	10228	STX6	neg	-0.323604	-0.38152	3.77646e-05	4.98204e-06	0.000257439	2.62149e-05	NA	NA
ILMN_1727840	10237	SLC35B1	neg	-0.360807	-0.321315	3.70894e-06	0.000144754	3.4398e-05	0.000534226	NA	NA
ILMN_1723607	10243	GPHN	neg	-0.291211	-0.362837	0.00022581	1.52599e-05	0.00119767	7.20825e-05	NA	NA
ILMN_1807633	10247	RIDA	neg	-0.283134	-0.429977	0.000341659	1.94444e-07	0.00170873	1.43469e-06	NA	NA
ILMN_1788457	10257	ABCC4	neg	-0.257757	-0.254706	0.00115989	0.00287099	0.00482413	0.00748384	NA	NA
ILMN_1692020	10279	PRSS16	neg	-0.21226	-0.351901	0.00780962	2.84694e-05	0.0236883	0.000125057	NA	NA
ILMN_1752793	10284	SAP18	neg	-0.243684	-0.249179	0.00217321	0.00356378	0.00821118	0.00903418	NA	NA
ILMN_1697286	10291	SF3A1	neg	-0.200886	-0.280276	0.0119178	0.000993078	0.0336409	0.0029496	NA	NA
ILMN_2043918	10301	DLEU1	neg	-0.241492	-0.366983	0.00238901	1.19745e-05	0.00889759	5.78742e-05	NA	NA
ILMN_1703697	10314	LANCL1	neg	-0.272158	-0.240873	0.000588151	0.00488958	0.00271591	0.0119046	NA	NA
ILMN_2361643	10325	RRAGB	neg	-0.190454	-0.538353	0.0172431	1.64601e-11	0.0452491	3.22863e-10	NA	NA
ILMN_1774938	10327	AKR1A1	neg	-0.346339	-0.406042	9.47402e-06	1.02861e-06	7.78433e-05	6.45682e-06	NA	NA
ILMN_1722583	10328	EMC8	neg	-0.318109	-0.294677	5.19108e-05	0.000521699	0.000337608	0.00166726	NA	NA
ILMN_1779213	10342	TFG	neg	-0.195714	-0.290502	0.0143438	0.000630927	0.0390209	0.00197492	NA	NA
ILMN_1779252	10346	TRIM22	neg	-0.191483	-0.421202	0.0166389	3.63531e-07	0.0439195	2.535e-06	NA	NA
ILMN_1712718	10380	BPNT1	neg	-0.324372	-0.299536	3.61054e-05	0.000416631	0.00024792	0.00136631	NA	NA
ILMN_2256894	10385	BTN2A2	neg	-0.326293	-0.313558	3.2249e-05	0.000212914	0.000225265	0.000751477	NA	NA
ILMN_1676588	10390	CEPT1	neg	-0.322412	-0.272864	4.04849e-05	0.00136528	0.000273349	0.00391824	NA	NA
ILMN_1713031	10404	CPQ	neg	-0.295816	-0.28007	0.000177335	0.00100205	0.000972864	0.00297401	NA	NA
ILMN_1654370	10420	TESK2	neg	-0.190438	-0.296546	0.0172527	0.000478689	0.0452536	0.00154628	NA	NA
ILMN_1796244	10421	CD2BP2	neg	-0.23177	-0.317223	0.00359951	0.000177669	0.012477	0.000638571	NA	NA
ILMN_1745469	10427	SEC24B	neg	-0.192098	-0.341137	0.0162865	5.14513e-05	0.0432198	0.000213114	NA	NA
ILMN_2407389	10457	GPNMB	neg	-0.303339	-0.390957	0.000118441	2.75548e-06	0.000686258	1.54119e-05	NA	NA
ILMN_2138589	10461	MERTK	neg	-0.307987	-0.352473	9.17909e-05	2.75721e-05	0.00055019	0.000121628	NA	NA
ILMN_1666372	10476	ATP5H	neg	-0.275497	-0.472258	0.000499747	7.35218e-09	0.00235995	7.64588e-08	NA	NA
ILMN_1737312	10478	SLC25A17	neg	-0.284269	-0.215192	0.000322592	0.0121937	0.00162941	0.0264938	NA	NA
ILMN_2415911	10495	ENOX2	neg	-0.22258	-0.36919	0.00522569	1.051e-05	0.0169207	5.13729e-05	NA	NA
ILMN_1694875	10513	APPBP2	neg	-0.236801	-0.260317	0.00291738	0.00229425	0.0104774	0.00615872	NA	NA
ILMN_2387784	10522	DEAF1	neg	-0.223904	-0.369334	0.00495667	1.04208e-05	0.0162407	5.10121e-05	NA	NA
ILMN_1652378	10527	IPO7	neg	-0.377384	-0.373016	1.19533e-06	8.36383e-06	1.30753e-05	4.18213e-05	NA	NA
ILMN_1728714	10534	SSSCA1	neg	-0.191911	-0.497644	0.0163929	8.22116e-10	0.0434265	1.08363e-08	NA	NA
ILMN_1668822	10538	BATF	neg	-0.260861	-0.241241	0.00100512	0.00482255	0.00426916	0.0117645	NA	NA
ILMN_2220518	10542	LAMTOR5	neg	-0.32683	-0.323256	3.12417e-05	0.000131214	0.000218769	0.000488992	NA	NA
ILMN_1681081	10555	AGPAT2	neg	-0.324129	-0.291765	3.66239e-05	0.000595837	0.000250721	0.00187635	NA	NA
ILMN_1741440	10559	SLC35A1	neg	-0.246985	-0.198391	0.00188148	0.0210748	0.0072655	0.0425643	NA	NA
ILMN_1789990	10564	ARFGEF2	neg	-0.192179	-0.327742	0.0162411	0.000104309	0.0431455	0.000399705	NA	NA
ILMN_1776073	10575	CCT4	neg	-0.250366	-0.253057	0.00161997	0.00306375	0.00640083	0.00792273	NA	NA
ILMN_1679382	10576	CCT2	neg	-0.411827	-0.325608	9.2282e-08	0.000116396	1.40624e-06	0.000439418	NA	NA
ILMN_2397230	10600	USP16	neg	-0.445828	-0.294146	5.46202e-09	0.000534538	1.16598e-07	0.00170335	NA	NA
ILMN_1736327	10602	CDC42EP3	neg	-0.295705	-0.356189	0.000178381	2.23553e-05	0.000976976	0.000101161	NA	NA
ILMN_2391355	10617	STAMBP	neg	-0.275315	-0.468325	0.000504235	1.01625e-08	0.00237944	1.02562e-07	NA	NA
ILMN_1670353	10635	RAD51AP1	neg	-0.270416	-0.445345	0.000639779	6.22251e-08	0.00291692	5.15145e-07	NA	NA
ILMN_1686516	10658	CELF1	neg	-0.25558	-0.326079	0.00128111	0.000113618	0.00524354	0.000430134	NA	NA
ILMN_2400947	10659	CELF2	neg	-0.223364	-0.387951	0.00506494	3.33416e-06	0.016519	1.82618e-05	NA	NA
ILMN_1674640	10663	CXCR6	neg	-0.267063	-0.370346	0.000751103	9.8123e-06	0.00334217	4.8296e-05	NA	NA
ILMN_1681008	10668	CGRRF1	neg	-0.192656	-0.267398	0.0159726	0.00171684	0.0425463	0.00478776	NA	NA
ILMN_1758418	10673	TNFSF13B	neg	-0.193895	-0.319868	0.0152943	0.000155684	0.04111	0.000569787	NA	NA
ILMN_2073604	10682	EBP	neg	-0.255228	-0.447869	0.00130179	5.13254e-08	0.00531173	4.34533e-07	NA	NA
ILMN_1717868	10694	CCT8	neg	-0.245429	-0.416771	0.00201426	4.95316e-07	0.00770315	3.35937e-06	NA	NA
ILMN_1751773	10714	POLD3	neg	-0.313341	-0.196084	6.80728e-05	0.0226504	0.000425804	0.0452756	NA	NA
ILMN_2198594	10740	RFPL1S	neg	-0.208797	-0.254842	0.00890183	0.00285556	0.0265021	0.00744951	NA	NA
ILMN_1786050	10741	RBBP9	neg	-0.223599	-0.286571	0.00501753	0.000752633	0.0163914	0.00230668	NA	NA
ILMN_2342903	10755	GIPC1	neg	-0.279623	-0.287022	0.000407475	0.000737643	0.00198624	0.002266	NA	NA
ILMN_2354649	10772	SRSF10	neg	-0.201823	-0.45334	0.0115188	3.36295e-08	0.0327432	2.99296e-07	NA	NA
ILMN_1772798	10776	ARPP19	neg	-0.251906	-0.297386	0.00151226	0.000460444	0.00603017	0.00149367	NA	NA
ILMN_2352574	10782	ZNF274	neg	-0.256444	-0.301896	0.00123172	0.000372975	0.00507178	0.00123686	NA	NA
ILMN_1728802	10806	SDCCAG8	neg	-0.234532	-0.369458	0.00320919	1.03438e-05	0.0113343	5.06731e-05	NA	NA
ILMN_1779547	10855	HPSE	neg	-0.192403	-0.340131	0.0161144	5.43152e-05	0.0428837	0.000223755	NA	NA
ILMN_2415157	10865	ARID5A	neg	-0.218549	-0.387363	0.00612638	3.46018e-06	0.0193624	1.88738e-05	NA	NA
ILMN_1701906	10871	CD300C	neg	-0.270913	-0.230732	0.00062463	0.00709476	0.002865	0.0165047	NA	NA
ILMN_1693009	10875	FGL2	neg	-0.28415	-0.409069	0.000324544	8.39133e-07	0.00163677	5.38693e-06	NA	NA
ILMN_2206716	10899	JTB	neg	-0.395022	-0.301515	3.33886e-07	0.000379733	4.33863e-06	0.00125682	NA	NA
ILMN_2075507	10905	MAN1A2	neg	-0.399019	-0.361123	2.47488e-07	1.68523e-05	3.33292e-06	7.86697e-05	NA	NA
ILMN_2375386	10921	RNPS1	neg	-0.334243	-0.264559	2.00423e-05	0.00193024	0.000149094	0.0052986	NA	NA
ILMN_1659976	10978	CLP1	neg	-0.292422	-0.408202	0.000211997	8.89679e-07	0.00113658	5.67347e-06	NA	NA
ILMN_2115434	10981	RAB32	neg	-0.260623	-0.228591	0.00101628	0.00766013	0.00431011	0.0176665	NA	NA
ILMN_1736002	10987	COPS5	neg	-0.380973	-0.370916	9.27682e-07	9.48462e-06	1.04714e-05	4.68929e-05	NA	NA
ILMN_1663486	11011	TLK2	neg	-0.291308	-0.344282	0.000224672	4.33767e-05	0.00119323	0.00018276	NA	NA
ILMN_1724293	11014	KDELR2	neg	-0.228824	-0.2889	0.00406273	0.000678154	0.0137884	0.00210414	NA	NA
ILMN_1713901	11015	KDELR3	neg	-0.198559	-0.319572	0.0129607	0.000158008	0.0360353	0.000577119	NA	NA
ILMN_1715384	11041	B4GAT1	neg	-0.387542	-0.318761	5.78678e-07	0.000164558	6.99427e-06	0.000597301	NA	NA
ILMN_1798886	11051	NUDT21	neg	-0.213316	-0.422077	0.00750119	3.41809e-07	0.0229107	2.39686e-06	NA	NA
ILMN_1795454	11052	CPSF6	neg	-0.274675	-0.391764	0.000520281	2.61721e-06	0.00244526	1.47384e-05	NA	NA
ILMN_1758778	11064	CNTRL	neg	-0.250403	-0.323704	0.00161733	0.000128264	0.00639252	0.000479259	NA	NA
ILMN_2212878	11082	ESM1	neg	-0.219877	-0.314376	0.00581547	0.000204531	0.0185306	0.00072538	NA	NA
ILMN_1812934	11083	DIDO1	neg	-0.254571	-0.240551	0.00134117	0.00494886	0.00544549	0.0120326	NA	NA
ILMN_1813837	11092	SPACA9	neg	-0.194497	-0.267611	0.0149739	0.00170176	0.0404351	0.00475242	NA	NA
ILMN_1789616	11097	NUPL2	neg	-0.292964	-0.278996	0.000206062	0.00104983	0.00110896	0.00310005	NA	NA
ILMN_2198393	11104	KATNA1	neg	-0.405953	-0.30612	1.45818e-07	0.000305248	2.10084e-06	0.00103425	NA	NA
ILMN_1700067	11118	BTN3A2	neg	-0.365534	-0.376713	2.70273e-06	6.68887e-06	2.61304e-05	3.425e-05	NA	NA
ILMN_1665192	11162	NUDT6	neg	-0.197454	-0.320952	0.0134832	0.000147432	0.0371379	0.000542993	NA	NA
ILMN_1675219	11169	WDHD1	neg	-0.363959	-0.258895	3.00495e-06	0.00242949	2.86788e-05	0.00647876	NA	NA
ILMN_1742230	11177	BAZ1A	neg	-0.259079	-0.262969	0.00109148	0.00206009	0.0045893	0.00560457	NA	NA
ILMN_1681628	11179	ZNF277	neg	-0.249712	-0.415618	0.00166782	5.3642e-07	0.00655893	3.60727e-06	NA	NA
ILMN_1726112	11187	PKP3	neg	-0.361666	-0.328355	3.50295e-06	0.000101061	3.27019e-05	0.000388894	NA	NA
ILMN_1697906	11193	WBP4	neg	-0.256474	-0.237793	0.00123002	0.0054835	0.00506795	0.0131805	NA	NA
ILMN_2102422	11194	ABCB8	neg	-0.242516	-0.277369	0.00228587	0.00112629	0.00857797	0.0033022	NA	NA
ILMN_1759175	11221	DUSP10	neg	-0.331215	-0.36549	2.40595e-05	1.30717e-05	0.00017465	6.27028e-05	NA	NA
ILMN_1762281	11258	DCTN3	neg	-0.265744	-0.282867	0.000799565	0.00088669	0.00352221	0.00266599	NA	NA
ILMN_1788793	11279	KLF8	neg	-0.212935	-0.221989	0.00761112	0.00966283	0.0231857	0.0216281	NA	NA
ILMN_1761199	11309	SLCO2B1	neg	-0.25853	-0.276182	0.00111945	0.00118523	0.00468248	0.00345762	NA	NA
ILMN_1693552	11314	CD300A	neg	-0.27696	-0.22916	0.000465027	0.00750624	0.00221873	0.0173519	NA	NA
ILMN_1755643	11320	MGAT4A	neg	-0.266654	-0.249501	0.000765828	0.00351968	0.00339679	0.00893494	NA	NA
ILMN_2300695	22806	IKZF3	neg	-0.237525	-0.250313	0.00282956	0.00341044	0.0102176	0.00869216	NA	NA
ILMN_1681675	22828	SCAF8	neg	-0.195442	-0.317551	0.0144825	0.00017479	0.0393226	0.000629366	NA	NA
ILMN_1741175	22841	RAB11FIP2	neg	-0.397558	-0.277331	2.7623e-07	0.00112815	3.6775e-06	0.00330717	NA	NA
ILMN_2053567	22868	FASTKD2	neg	-0.239822	-0.384738	0.00256629	4.07933e-06	0.00942146	2.18874e-05	NA	NA
ILMN_2146968	22869	ZNF510	neg	-0.437701	-0.313297	1.10463e-08	0.000215657	2.16661e-07	0.000760344	NA	NA
ILMN_1781761	22875	ENPP4	neg	-0.266393	-0.409596	0.000775376	8.09752e-07	0.00343044	5.21861e-06	NA	NA
ILMN_1771651	22879	MON1B	neg	-0.310933	-0.352841	7.79213e-05	2.7008e-05	0.000479385	0.000119299	NA	NA
ILMN_1792951	22882	ZHX2	neg	-0.310269	-0.446134	8.08667e-05	5.86025e-08	0.00049474	4.8842e-07	NA	NA
ILMN_1799796	22894	DIS3	neg	-0.247618	-0.299172	0.00182978	0.000423755	0.00710188	0.00138689	NA	NA
ILMN_1720604	22901	ARSG	neg	-0.212464	-0.407215	0.00774914	9.50784e-07	0.0235193	6.01981e-06	NA	NA
ILMN_2403994	22913	RALY	neg	-0.387544	-0.353209	5.78586e-07	2.64548e-05	6.99427e-06	0.000117332	NA	NA
ILMN_2412564	22916	NCBP2	neg	-0.240155	-0.2621	0.00253001	0.00213426	0.0093107	0.00578569	NA	NA
ILMN_1777721	22919	MAPRE1	neg	-0.220238	-0.52133	0.00573331	8.99763e-11	0.018307	1.48916e-09	NA	NA
ILMN_1714738	22955	SCMH1	neg	-0.222509	-0.299996	0.00524039	0.00040776	0.01696	0.0013401	NA	NA
ILMN_1796949	22974	TPX2	neg	-0.227876	-0.199387	0.00422279	0.0204248	0.0142244	0.0414077	NA	NA
ILMN_1670518	23001	WDFY3	neg	-0.327369	-0.360996	3.02614e-05	1.69757e-05	0.000212959	7.92053e-05	NA	NA
ILMN_2358647	23014	FBXO21	neg	-0.19202	-0.419978	0.0163311	3.96126e-07	0.0433072	2.74546e-06	NA	NA
ILMN_2306077	23032	USP33	neg	-0.354352	-0.206418	5.66791e-06	0.0163064	4.99916e-05	0.0339976	NA	NA
ILMN_2083567	23035	PHLPP2	neg	-0.395227	-0.20869	3.28819e-07	0.0151397	4.28264e-06	0.0318907	NA	NA
ILMN_1774974	23059	CLUAP1	neg	-0.214219	-0.418033	0.00724606	4.53738e-07	0.0222515	3.10394e-06	NA	NA
ILMN_1737705	23074	UHRF1BP1L	neg	-0.232379	-0.200826	0.00351	0.0195157	0.0122202	0.0397804	NA	NA
ILMN_1661770	23081	KDM4C	neg	-0.3536	-0.327962	5.95143e-06	0.000103133	5.2098e-05	0.000395809	NA	NA
ILMN_1711414	23107	MRPS27	neg	-0.22697	-0.436226	0.00438095	1.23176e-07	0.0146574	9.59216e-07	NA	NA
ILMN_1678531	23138	N4BP3	neg	-0.303383	-0.445173	0.000118159	6.30451e-08	0.000684826	5.20194e-07	NA	NA
ILMN_1671442	23160	WDR43	neg	-0.324024	-0.326799	3.68483e-05	0.000109495	0.000251886	0.000416514	NA	NA
ILMN_1664776	23167	EFR3A	neg	-0.397447	-0.285683	2.7854e-07	0.000782938	3.70327e-06	0.00238481	NA	NA
ILMN_1785795	23173	METAP1	neg	-0.233903	-0.490279	0.00329449	1.58134e-09	0.0115891	1.93025e-08	NA	NA
ILMN_1721910	23176	45543	neg	-0.264848	-0.452775	0.000834104	3.51446e-08	0.00365001	3.11104e-07	NA	NA
ILMN_1808500	23177	CEP68	neg	-0.224461	-0.462464	0.00484743	1.63407e-08	0.0159567	1.56844e-07	NA	NA
ILMN_2285618	23181	DIP2A	neg	-0.310345	-0.381439	8.05226e-05	5.00687e-06	0.00049294	2.63246e-05	NA	NA
ILMN_1741260	23195	MDN1	neg	-0.2412	-0.220857	0.0024192	0.0100491	0.00899312	0.0223788	NA	NA
ILMN_1754579	23224	SYNE2	neg	-0.282707	-0.214792	0.000349113	0.0123591	0.00174029	0.0267757	NA	NA
ILMN_1789828	23230	VPS13A	neg	-0.222231	-0.223631	0.00529869	0.00912593	0.0171347	0.0205939	NA	NA
ILMN_1705871	23259	DDHD2	neg	-0.243631	-0.219866	0.00217822	0.0103985	0.008227	0.0230379	NA	NA
ILMN_1661409	23272	FAM208A	neg	-0.203993	-0.350262	0.01064	3.11985e-05	0.0306677	0.00013599	NA	NA
ILMN_1652989	23279	NUP160	neg	-0.357562	-0.400925	4.5955e-06	1.44475e-06	4.16454e-05	8.74038e-06	NA	NA
ILMN_1813669	23294	ANKS1A	neg	-0.200666	-0.260381	0.0120131	0.00228835	0.0338616	0.00614705	NA	NA
ILMN_1705663	23312	DMXL2	neg	-0.35899	-0.390549	4.18311e-06	2.82814e-06	3.82229e-05	1.57826e-05	NA	NA
ILMN_1666609	23326	USP22	neg	-0.455491	-0.261512	2.30715e-09	0.00218589	5.56017e-08	0.0059127	NA	NA
ILMN_1712673	23328	SASH1	neg	-0.267573	-0.358573	0.000733096	1.95127e-05	0.00327751	8.96488e-05	NA	NA
ILMN_1689029	23335	WDR7	neg	-0.264128	-0.405367	0.000862858	1.0761e-06	0.00375428	6.72724e-06	NA	NA
ILMN_1808148	23347	SMCHD1	neg	-0.336572	-0.285249	1.73916e-05	0.000798184	0.000132104	0.00242528	NA	NA
ILMN_2286334	23350	U2SURP	neg	-0.210324	-0.225571	0.00840459	0.00852548	0.0252303	0.0193513	NA	NA
ILMN_1772316	23353	SUN1	neg	-0.302046	-0.35087	0.00012705	3.01583e-05	0.000728467	0.000131833	NA	NA
ILMN_1678268	23355	VPS8	neg	-0.394701	-0.320237	3.41953e-07	0.00015283	4.43041e-06	0.000560064	NA	NA
ILMN_1717477	23362	PSD3	neg	-0.204726	-0.370358	0.010357	9.80536e-06	0.0300522	4.82738e-05	NA	NA
ILMN_1728305	23369	PUM2	neg	-0.344905	-0.234254	1.03714e-05	0.00624492	8.39972e-05	0.0147741	NA	NA
ILMN_1788213	23401	FRAT2	neg	-0.204531	-0.403002	0.0104318	1.25954e-06	0.0302081	7.7541e-06	NA	NA
ILMN_1657868	23409	SIRT4	neg	-0.237397	-0.265702	0.00284493	0.00184161	0.0102675	0.0050913	NA	NA
ILMN_1723021	23463	ICMT	neg	-0.262668	-0.445629	0.000924002	6.08949e-08	0.0039801	5.06461e-07	NA	NA
ILMN_1737146	23471	TRAM1	neg	-0.199471	-0.29021	0.0125429	0.000639299	0.0351053	0.00199766	NA	NA
ILMN_1685022	23473	CAPN7	neg	-0.253932	-0.456141	0.00138047	2.70064e-08	0.00558224	2.46782e-07	NA	NA
ILMN_1771061	23476	BRD4	neg	-0.374624	-0.326874	1.44966e-06	0.000109075	1.53901e-05	0.000415306	NA	NA
ILMN_1753608	23505	TMEM131	neg	-0.190495	-0.248164	0.0172187	0.00370628	0.045191	0.00935233	NA	NA
ILMN_1712128	23507	LRRC8B	neg	-0.200524	-0.416012	0.012075	5.22012e-07	0.0339973	3.52474e-06	NA	NA
ILMN_1698441	23522	KAT6B	neg	-0.301119	-0.399845	0.000133572	1.55096e-06	0.000759983	9.30813e-06	NA	NA
ILMN_1657139	23536	ADAT1	neg	-0.216509	-0.397658	0.00663306	1.7894e-06	0.020688	1.05161e-05	NA	NA
ILMN_1768115	23554	TSPAN12	neg	-0.375652	-0.376406	1.34945e-06	6.81498e-06	1.44893e-05	3.48597e-05	NA	NA
ILMN_1709719	23566	LPAR3	neg	-0.216932	-0.36142	0.00652498	1.65655e-05	0.0204137	7.75105e-05	NA	NA
ILMN_1745223	23580	CDC42EP4	neg	-0.21624	-0.253177	0.00670269	0.00304933	0.0208544	0.00789264	NA	NA
ILMN_1658743	23582	CCNDBP1	neg	-0.217438	-0.501904	0.0063978	5.59129e-10	0.0200761	7.64979e-09	NA	NA
ILMN_1703324	23590	PDSS1	neg	-0.261863	-0.39183	0.000959362	2.6063e-06	0.00411363	1.46895e-05	NA	NA
ILMN_1759297	23598	PATZ1	neg	-0.400176	-0.353208	2.26761e-07	2.64561e-05	3.1023e-06	0.000117332	NA	NA
ILMN_2056760	23609	MKRN2	neg	-0.264576	-0.357043	0.000844876	2.12953e-05	0.00369159	9.67619e-05	NA	NA
ILMN_1738681	23636	NUP62	neg	-0.224196	-0.199979	0.00489913	0.0200465	0.0160858	0.0407409	NA	NA
ILMN_1724324	23646	PLD3	neg	-0.457282	-0.237346	1.96064e-09	0.0055749	4.82488e-08	0.0133775	NA	NA
ILMN_2361163	23648	SSBP3	neg	-0.191339	-0.203369	0.0167224	0.0179941	0.0440856	0.0370601	NA	NA
ILMN_1809245	23760	PITPNB	neg	-0.193394	-0.367472	0.0155654	1.16343e-05	0.0416578	5.63674e-05	NA	NA
ILMN_1678484	25776	CBY1	neg	-0.233507	-0.232151	0.00334928	0.00674067	0.0117661	0.0157903	NA	NA
ILMN_1741727	25797	QPCT	neg	-0.251033	-0.251579	0.00157248	0.00324636	0.00623389	0.0083297	NA	NA
ILMN_1750394	25800	SLC39A6	neg	-0.207418	-0.514492	0.00937323	1.73425e-10	0.0276521	2.67997e-09	NA	NA
ILMN_1793894	25847	ANAPC13	neg	-0.270449	-0.449704	0.000638773	4.45768e-08	0.00291389	3.85301e-07	NA	NA
ILMN_1778886	25850	ZNF345	neg	-0.316078	-0.405998	5.82959e-05	1.03163e-06	0.000372409	6.47377e-06	NA	NA
ILMN_1727813	25874	MPC2	neg	-0.263479	-0.411817	0.00088957	6.96282e-07	0.00385105	4.56454e-06	NA	NA
ILMN_2230998	25880	TMEM186	neg	-0.241799	-0.427927	0.00235766	2.25409e-07	0.00880068	1.64721e-06	NA	NA
ILMN_2381197	25897	RNF19A	neg	-0.20605	-0.283796	0.0098622	0.00085113	0.0288412	0.0025696	NA	NA
ILMN_2047112	25911	DPCD	neg	-0.248201	-0.242171	0.00178329	0.00465696	0.00695001	0.0114013	NA	NA
ILMN_2182148	25927	CNRIP1	neg	-0.348774	-0.362146	8.11666e-06	1.58832e-05	6.78729e-05	7.46708e-05	NA	NA
ILMN_1796835	25950	RWDD3	neg	-0.231851	-0.518924	0.0035876	1.13527e-10	0.0124438	1.842e-09	NA	NA
ILMN_1711810	25953	PNKD	neg	-0.222221	-0.411517	0.00530069	7.10657e-07	0.0171381	4.64801e-06	NA	NA
ILMN_1716089	25959	KANK2	neg	-0.279952	-0.34988	0.000400861	3.18682e-05	0.00196076	0.000138543	NA	NA
ILMN_1716816	25963	TMEM87A	neg	-0.206652	-0.237577	0.00964454	0.00552761	0.0283175	0.0132752	NA	NA
ILMN_2384513	25966	C2CD2	neg	-0.260903	-0.414442	0.00100319	5.81726e-07	0.00426439	3.88425e-06	NA	NA
ILMN_1766981	25972	UNC50	neg	-0.218431	-0.460815	0.00615464	1.86467e-08	0.0193991	1.76329e-07	NA	NA
ILMN_1803005	25974	MMACHC	neg	-0.233267	-0.281235	0.00338298	0.000952396	0.0118705	0.00284455	NA	NA
ILMN_1726359	25977	NECAP1	neg	-0.291574	-0.345421	0.000221588	4.07582e-05	0.00118288	0.000172978	NA	NA
ILMN_1741176	25978	CHMP2B	neg	-0.228669	-0.532174	0.00408846	3.08267e-11	0.0138567	5.66518e-10	NA	NA
ILMN_1761788	26002	MOXD1	neg	-0.341094	-0.28748	1.31616e-05	0.000722704	0.000103877	0.00222528	NA	NA
ILMN_1748018	26003	GORASP2	neg	-0.191996	-0.274513	0.0163448	0.0012729	0.0433339	0.00368351	NA	NA
ILMN_1652456	26022	TMEM98	neg	-0.222934	-0.240134	0.00515254	0.0050266	0.0167331	0.0121917	NA	NA
ILMN_1787064	26057	ANKRD17	neg	-0.284862	-0.439776	0.000313025	9.46491e-08	0.00158838	7.52143e-07	NA	NA
ILMN_2089340	26071	RTL8A	neg	-0.249064	-0.359725	0.00171648	1.82651e-05	0.00672537	8.45444e-05	NA	NA
ILMN_2318685	26090	ABHD12	neg	-0.309365	-0.452348	8.50376e-05	3.6329e-08	0.000515955	3.20728e-07	NA	NA
ILMN_1707503	26099	SZRD1	neg	-0.310238	-0.438749	8.10033e-05	1.02174e-07	0.000495423	8.09995e-07	NA	NA
ILMN_1745813	26128	KIF1BP	neg	-0.325701	-0.353344	3.33934e-05	2.62547e-05	0.000231383	0.000116569	NA	NA
ILMN_1680349	26150	RIBC2	neg	-0.317123	-0.277374	5.49243e-05	0.00112605	0.000354529	0.00330199	NA	NA
ILMN_1723729	26156	RSL1D1	neg	-0.196068	-0.390312	0.0141652	2.87113e-06	0.0386148	1.59775e-05	NA	NA
ILMN_1715885	26191	PTPN22	neg	-0.292597	-0.391368	0.000210058	2.68424e-06	0.00112832	1.50347e-05	NA	NA
ILMN_1697420	26277	TINF2	neg	-0.338005	-0.338303	1.59295e-05	5.99104e-05	0.000122359	0.000243814	NA	NA
ILMN_2370976	26509	MYOF	neg	-0.227503	-0.305018	0.0042873	0.000321729	0.0144049	0.00108379	NA	NA
ILMN_2312304	26512	INTS6	neg	-0.371008	-0.201015	1.86149e-06	0.0193985	1.90673e-05	0.0395765	NA	NA
ILMN_1773850	26515	TIMM10B	neg	-0.264304	-0.307772	0.000855746	0.000282014	0.00373071	0.000964104	NA	NA
ILMN_1764489	26608	TBL2	neg	-0.207269	-0.467757	0.00942535	1.06454e-08	0.0277688	1.06837e-07	NA	NA
ILMN_1659339	26610	ELP4	neg	-0.192806	-0.265796	0.0158892	0.00183452	0.042364	0.00507522	NA	NA
ILMN_1661000	26750	RPS6KC1	neg	-0.341438	-0.327869	1.28828e-05	0.00010363	0.000102042	0.000397466	NA	NA
ILMN_1733094	26872	STEAP1	neg	-0.233721	-0.466457	0.00331967	1.18347e-08	0.0116704	1.17582e-07	NA	NA
ILMN_1662846	26996	GPR160	neg	-0.240764	-0.337418	0.00246491	6.28109e-05	0.00912709	0.000254213	NA	NA
ILMN_2170814	27074	LAMP3	neg	-0.187603	-0.386698	0.0190178	3.60803e-06	0.0490424	1.95832e-05	NA	NA
ILMN_1660222	27085	MTBP	neg	-0.314292	-0.325742	6.4513e-05	0.000115599	0.00040649	0.000436799	NA	NA
ILMN_1666471	27089	UQCRQ	neg	-0.244192	-0.483113	0.0021258	2.94465e-09	0.00805818	3.41407e-08	NA	NA
ILMN_2252813	27097	TAF5L	neg	-0.381506	-0.212387	8.93133e-07	0.0133964	1.01334e-05	0.0286845	NA	NA
ILMN_1715181	27106	ARRDC2	neg	-0.399274	-0.344591	2.4277e-07	4.26522e-05	3.28054e-06	0.000180206	NA	NA
ILMN_1679188	27109	ATP5S	neg	-0.256046	-0.485648	0.00125425	2.36727e-09	0.00514852	2.80322e-08	NA	NA
ILMN_1673676	27131	SNX5	neg	-0.188079	-0.500073	0.0187114	6.60351e-10	0.0483971	8.86329e-09	NA	NA
ILMN_1716564	27152	INTU	neg	-0.222689	-0.303525	0.00520302	0.000345365	0.0168583	0.00115341	NA	NA
ILMN_1658800	27154	BRPF3	neg	-0.199595	-0.433657	0.012487	1.48766e-07	0.0349685	1.13223e-06	NA	NA
ILMN_1706070	27165	GLS2	neg	-0.386348	-0.252435	6.30982e-07	0.00313943	7.52997e-06	0.00808677	NA	NA
ILMN_1795236	27180	SIGLEC9	neg	-0.304473	-0.213592	0.000111341	0.0128674	0.00065083	0.0277144	NA	NA
ILMN_1709091	27199	OXGR1	neg	-0.261471	-0.218426	0.00097704	0.0109248	0.00417587	0.0240372	NA	NA
ILMN_1792173	27229	TUBGCP4	neg	-0.194952	-0.227345	0.0147357	0.00800722	0.0398896	0.018341	NA	NA
ILMN_1794956	27241	BBS9	neg	-0.250999	-0.284862	0.00157489	0.00081199	0.00624028	0.00246232	NA	NA
ILMN_2406468	27247	NFU1	neg	-0.371964	-0.330191	1.7429e-06	9.18877e-05	1.80015e-05	0.000357079	NA	NA
ILMN_1724376	27248	ERLEC1	neg	-0.296169	-0.300266	0.000174052	0.000402653	0.000957779	0.00132442	NA	NA
ILMN_2218450	27257	LSM1	neg	-0.200479	-0.322586	0.0120946	0.000135749	0.0340477	0.000504281	NA	NA
ILMN_1716909	27299	ADAMDEC1	neg	-0.270812	-0.422748	0.000627691	3.25997e-07	0.00287571	2.29752e-06	NA	NA
ILMN_1710873	27309	ZNF330	neg	-0.273789	-0.341437	0.000543291	5.06222e-05	0.00253715	0.000210064	NA	NA
ILMN_2124951	27316	RBMX	neg	-0.275006	-0.474836	0.00051193	5.93338e-09	0.00241059	6.3299e-08	NA	NA
ILMN_2186216	27333	GOLIM4	neg	-0.256676	-0.3501	0.0012187	3.14808e-05	0.00502654	0.000137069	NA	NA
ILMN_1791328	27347	STK39	neg	-0.251805	-0.195441	0.00151913	0.0231074	0.00605513	0.0460636	NA	NA
ILMN_2177832	27433	TOR2A	neg	-0.345929	-0.208861	9.72293e-06	0.0150549	7.96573e-05	0.0317324	NA	NA
ILMN_1702229	27439	TMEM121B	neg	-0.228066	-0.213768	0.00419035	0.0127919	0.0141343	0.0275667	NA	NA
ILMN_1689720	28227	PPP2R3B	neg	-0.240675	-0.23212	0.00247432	0.00674833	0.00915552	0.0158004	NA	NA
ILMN_1756352	28956	LAMTOR2	neg	-0.216636	-0.328022	0.00660043	0.000102811	0.0206075	0.000394804	NA	NA
ILMN_1720303	28962	OSTM1	neg	-0.316302	-0.265646	5.75556e-05	0.00184585	0.000368393	0.00510088	NA	NA
ILMN_1795666	28966	SNX24	neg	-0.249516	-0.452376	0.00168239	3.62518e-08	0.00660879	3.20189e-07	NA	NA
ILMN_1664738	28970	C11orf54	neg	-0.304465	-0.196043	0.000111393	0.0226797	0.000650941	0.0453206	NA	NA
ILMN_1785191	28978	TMEM14A	neg	-0.195733	-0.541991	0.0143341	1.13068e-11	0.0390106	2.32604e-10	NA	NA
ILMN_1658494	28984	RGCC	neg	-0.207151	-0.47628	0.00946695	5.2579e-09	0.0278809	5.68272e-08	NA	NA
ILMN_1740960	28992	MACROD1	neg	-0.214252	-0.249652	0.00723678	0.00349911	0.0222265	0.00889413	NA	NA
ILMN_1693227	29066	ZC3H7A	neg	-0.41902	-0.213943	5.20671e-08	0.0127169	8.51734e-07	0.0274461	NA	NA
ILMN_1804479	29074	MRPL18	neg	-0.207407	-0.387621	0.00937692	3.40444e-06	0.0276589	1.86056e-05	NA	NA
ILMN_1760280	29107	NXT1	neg	-0.269461	-0.334158	0.000669816	7.46558e-05	0.0030364	0.00029693	NA	NA
ILMN_1696420	29117	BRD7	neg	-0.320309	-0.421771	4.57356e-05	3.49269e-07	0.000302916	2.44587e-06	NA	NA
ILMN_1701914	29126	CD274	neg	-0.218538	-0.292355	0.00612899	0.000580067	0.0193635	0.00183486	NA	NA
ILMN_1795338	29799	YPEL1	neg	-0.329249	-0.248038	2.70624e-05	0.00372431	0.000193401	0.00939422	NA	NA
ILMN_1651286	29841	GRHL1	neg	-0.19924	-0.483596	0.0126473	2.82513e-09	0.0353426	3.28648e-08	NA	NA
ILMN_2139816	29899	GPSM2	neg	-0.302702	-0.399888	0.000122609	1.54665e-06	0.000707101	9.28506e-06	NA	NA
ILMN_1771411	29929	ALG6	neg	-0.211777	-0.207017	0.00795454	0.0159913	0.024091	0.0334111	NA	NA
ILMN_1799575	29949	IL19	neg	-0.222044	-0.228925	0.0053382	0.00756935	0.0172343	0.0174754	NA	NA
ILMN_1692938	29968	PSAT1	neg	-0.270082	-0.350329	0.000650148	3.10823e-05	0.00295807	0.000135513	NA	NA
ILMN_2241953	29992	PILRA	neg	-0.317861	-0.35507	5.26535e-05	2.38194e-05	0.000341653	0.000106931	NA	NA
ILMN_2053103	30061	SLC40A1	neg	-0.334317	-0.310371	1.99518e-05	0.00024874	0.000148645	0.000862103	NA	NA
ILMN_1782110	49854	ZBTB21	neg	-0.312618	-0.311631	7.09002e-05	0.000233961	0.000440984	0.000817172	NA	NA
ILMN_1746769	50487	PLA2G3	neg	-0.189479	-0.21585	0.0178334	0.0119253	0.0465025	0.0259696	NA	NA
ILMN_1684943	50852	TRAT1	neg	-0.31134	-0.353599	7.61711e-05	2.58816e-05	0.000469346	0.000115093	NA	NA
ILMN_1709204	50856	CLEC4A	neg	-0.291665	-0.376833	0.000220536	6.64043e-06	0.00117821	3.40547e-05	NA	NA
ILMN_1803279	50999	TMED5	neg	-0.293959	-0.465042	0.000195582	1.32745e-08	0.00105889	1.30189e-07	NA	NA
ILMN_1682910	51000	SLC35B3	neg	-0.374983	-0.247372	1.4139e-06	0.00382108	1.50588e-05	0.00961995	NA	NA
ILMN_1877068	51009	DERL2	neg	-0.365814	-0.328924	2.65202e-06	9.81305e-05	2.57532e-05	0.00037896	NA	NA
ILMN_1677483	51013	EXOSC1	neg	-0.256979	-0.397457	0.00120194	1.81291e-06	0.00496465	1.0648e-05	NA	NA
ILMN_2258268	51022	GLRX2	neg	-0.301069	-0.430538	0.000133934	1.86703e-07	0.000761766	1.38427e-06	NA	NA
ILMN_1660840	51029	DESI2	neg	-0.277008	-0.400021	0.000463927	1.53314e-06	0.00221469	9.22074e-06	NA	NA
ILMN_1717010	51057	WDPCP	neg	-0.376108	-0.313178	1.3071e-06	0.000216923	1.4111e-05	0.000763587	NA	NA
ILMN_1793598	51074	APIP	neg	-0.255833	-0.498329	0.00126645	7.72957e-10	0.00519214	1.02772e-08	NA	NA
ILMN_1765044	51076	CUTC	neg	-0.236457	-0.27535	0.00296007	0.00122823	0.0106057	0.0035652	NA	NA
ILMN_2189869	51077	FCF1	neg	-0.241303	-0.270248	0.00240845	0.00152439	0.00896324	0.00431176	NA	NA
ILMN_1714397	51084	CRYL1	neg	-0.262388	-0.241836	0.000936157	0.00471597	0.00402546	0.0115358	NA	NA
ILMN_1688322	51094	ADIPOR1	neg	-0.310721	-0.337403	7.88514e-05	6.28585e-05	0.000484355	0.000254348	NA	NA
ILMN_1673457	51102	MECR	neg	-0.426398	-0.268424	2.85408e-08	0.00164516	4.99023e-07	0.0046119	NA	NA
ILMN_1669598	51111	KMT5B	neg	-0.267079	-0.490123	0.000750532	1.60315e-09	0.00334142	1.95258e-08	NA	NA
ILMN_1772973	51115	RMDN1	neg	-0.325673	-0.411492	3.34494e-05	7.11884e-07	0.000231528	4.65296e-06	NA	NA
ILMN_2130838	51118	UTP11	neg	-0.202348	-0.211271	0.0113007	0.0139031	0.0322622	0.0296166	NA	NA
ILMN_1776586	51121	RPL26L1	neg	-0.193922	-0.540438	0.0152797	1.32803e-11	0.0410873	2.67919e-10	NA	NA
ILMN_1676629	51141	INSIG2	neg	-0.31556	-0.328326	6.00383e-05	0.000101212	0.000382413	0.000389342	NA	NA
ILMN_2378257	51150	SDF4	neg	-0.373368	-0.350518	1.58169e-06	3.07567e-05	1.65697e-05	0.0001343	NA	NA
ILMN_1688158	51167	CYB5R4	neg	-0.188224	-0.433035	0.0186184	1.55686e-07	0.0482122	1.18036e-06	NA	NA
ILMN_1735367	51170	HSD17B11	neg	-0.199231	-0.41442	0.0126516	5.82605e-07	0.0353451	3.88881e-06	NA	NA
ILMN_1679185	51176	LEF1	neg	-0.2144	-0.227686	0.00719564	0.00791082	0.0221275	0.0181538	NA	NA
ILMN_1668582	51185	CRBN	neg	-0.232899	-0.33203	0.00343513	8.3484e-05	0.0120102	0.000327438	NA	NA
ILMN_1750864	51199	NIN	neg	-0.272767	-0.373859	0.000571012	7.95037e-06	0.00264708	3.99758e-05	NA	NA
ILMN_1796165	51218	GLRX5	neg	-0.19385	-0.36269	0.0153187	1.539e-05	0.0411531	7.26105e-05	NA	NA
ILMN_1706305	51241	COX16	neg	-0.313679	-0.316139	6.67868e-05	0.000187478	0.000419349	0.000670438	NA	NA
ILMN_1784753	51247	PAIP2	neg	-0.23992	-0.447962	0.00255555	5.09622e-08	0.00938644	4.32012e-07	NA	NA
ILMN_1766154	51263	MRPL30	neg	-0.222839	-0.466146	0.00517197	1.21375e-08	0.0167828	1.20228e-07	NA	NA
ILMN_1691339	51267	CLEC1A	neg	-0.311953	-0.323094	7.35993e-05	0.0001323	0.000454915	0.000492659	NA	NA
ILMN_2372011	51282	SCAND1	neg	-0.212229	-0.292402	0.00781902	0.000578836	0.0237132	0.00183143	NA	NA
ILMN_1677827	51284	TLR7	neg	-0.236868	-0.348633	0.00290924	3.41507e-05	0.0104576	0.000147591	NA	NA
ILMN_1788192	51309	ARMCX1	neg	-0.194508	-0.260854	0.014968	0.00224501	0.0404249	0.00605114	NA	NA
ILMN_1672124	51313	FAM198B	neg	-0.28961	-0.471791	0.000245367	7.64197e-09	0.00128659	7.89338e-08	NA	NA
ILMN_1812777	51318	MRPL35	neg	-0.275302	-0.372197	0.00050456	8.78536e-06	0.00238041	4.37084e-05	NA	NA
ILMN_1801606	51321	AMZ2	neg	-0.222554	-0.503744	0.00523109	4.7261e-10	0.0169354	6.54747e-09	NA	NA
ILMN_1777740	51337	THEM6	neg	-0.188516	-0.372876	0.0184334	8.4345e-06	0.0478154	4.2117e-05	NA	NA
ILMN_1737651	51362	CDC40	neg	-0.354703	-0.303596	5.54003e-06	0.00034421	4.90021e-05	0.00114994	NA	NA
ILMN_1774584	51374	ATRAID	neg	-0.313685	-0.405499	6.67654e-05	1.06671e-06	0.000419348	6.67273e-06	NA	NA
ILMN_1731612	51377	UCHL5	neg	-0.193728	-0.465639	0.0153845	1.26476e-08	0.0412963	1.24534e-07	NA	NA
ILMN_1654819	51385	ZNF589	neg	-0.230175	-0.34888	0.00384403	3.36871e-05	0.0131679	0.000145715	NA	NA
ILMN_1704305	51388	NIP7	neg	-0.260015	-0.460745	0.00104534	1.87513e-08	0.00441633	1.77149e-07	NA	NA
ILMN_2316806	51389	RWDD1	neg	-0.316831	-0.426518	5.5845e-05	2.49361e-07	0.000359886	1.80691e-06	NA	NA
ILMN_1683328	51447	IP6K2	neg	-0.255644	-0.496622	0.00127739	9.01106e-10	0.00522943	1.17138e-08	NA	NA
ILMN_1802690	51454	GULP1	neg	-0.220994	-0.401779	0.00556479	1.36561e-06	0.0178582	8.31665e-06	NA	NA
ILMN_1795991	51493	RTCB	neg	-0.306559	-0.331036	9.93143e-05	8.79323e-05	0.000587815	0.000343527	NA	NA
ILMN_1658746	51495	HACD3	neg	-0.287735	-0.375588	0.000270281	7.16195e-06	0.00139616	3.64556e-05	NA	NA
ILMN_1665655	51496	CTDSPL2	neg	-0.284732	-0.317791	0.000315093	0.000172716	0.00159805	0.000622726	NA	NA
ILMN_2110281	51506	UFC1	neg	-0.264008	-0.332361	0.000867775	8.20504e-05	0.00376905	0.000322648	NA	NA
ILMN_1732534	51510	CHMP5	neg	-0.187028	-0.546401	0.0193946	7.12895e-12	0.0498647	1.5318e-10	NA	NA
ILMN_1657857	51522	TMEM14C	neg	-0.199819	-0.404326	0.0123864	1.15348e-06	0.0347211	7.16489e-06	NA	NA
ILMN_1700028	51531	TRMO	neg	-0.198847	-0.219202	0.0128271	0.0106384	0.0357342	0.0234906	NA	NA
ILMN_1657898	51537	MTFP1	neg	-0.30744	-0.31949	9.46039e-05	0.000158663	0.00056381	0.000578444	NA	NA
ILMN_1761086	51542	VPS54	neg	-0.336219	-0.37758	1.77714e-05	6.34515e-06	0.000134542	3.26503e-05	NA	NA
ILMN_1765257	51550	CINP	neg	-0.198328	-0.378969	0.0130683	5.82841e-06	0.0362785	3.02348e-05	NA	NA
ILMN_1773992	51554	ACKR4	neg	-0.285874	-0.300384	0.000297297	0.00040042	0.00151947	0.00131839	NA	NA
ILMN_1664323	51562	MBIP	neg	-0.297792	-0.358347	0.00015967	1.97673e-05	0.000888251	9.07557e-05	NA	NA
ILMN_2311989	51596	CUTA	neg	-0.260937	-0.281663	0.00100157	0.000934761	0.00425959	0.00279779	NA	NA
ILMN_1812289	51654	CDK5RAP1	neg	-0.409798	-0.242736	1.08188e-07	0.0045588	1.61023e-06	0.0111928	NA	NA
ILMN_1666967	51660	MPC1	neg	-0.340234	-0.414795	1.38827e-05	5.67755e-07	0.000108788	3.79865e-06	NA	NA
ILMN_2150661	51667	NUB1	neg	-0.453567	-0.242875	2.74471e-09	0.00453489	6.4499e-08	0.0111479	NA	NA
ILMN_1678165	51690	LSM7	neg	-0.247538	-0.331385	0.0018362	8.63467e-05	0.00712259	0.000337533	NA	NA
ILMN_1746368	51714	SELENOT	neg	-0.325508	-0.30135	3.37751e-05	0.000382686	0.000233619	0.0012661	NA	NA
ILMN_1678690	51733	UPB1	neg	-0.208273	-0.200108	0.00907861	0.0199646	0.0269273	0.0405951	NA	NA
ILMN_1697166	51759	C9orf78	neg	-0.213431	-0.47804	0.00746817	4.53405e-09	0.02283	5.00413e-08	NA	NA
ILMN_1751851	51816	ADA2	neg	-0.233814	-0.229586	0.00330682	0.00739259	0.0116273	0.0171232	NA	NA
ILMN_1659800	53335	BCL11A	neg	-0.247166	-0.430689	0.00186656	1.84673e-07	0.00721495	1.36973e-06	NA	NA
ILMN_1783497	53354	PANK1	neg	-0.220753	-0.321475	0.00561817	0.000143595	0.0179887	0.000530442	NA	NA
ILMN_1673185	53981	CPSF2	neg	-0.216507	-0.307145	0.00663351	0.000290637	0.020688	0.000991189	NA	NA
ILMN_2355486	54097	FAM3B	neg	-0.203098	-0.238526	0.0109952	0.00533653	0.0315216	0.0128678	NA	NA
ILMN_1785198	54107	POLE3	neg	-0.211232	-0.43084	0.00812067	1.82666e-07	0.0245155	1.35688e-06	NA	NA
ILMN_1778730	54148	MRPL39	neg	-0.290606	-0.339029	0.000233029	5.76271e-05	0.00122937	0.000235829	NA	NA
ILMN_2110496	54149	C21orf91	neg	-0.188739	-0.496466	0.0182925	9.13741e-10	0.0475433	1.18315e-08	NA	NA
ILMN_2276933	54332	GDAP1	neg	-0.539461	-0.210931	3.69745e-13	0.0140608	2.57005e-11	0.0298818	NA	NA
ILMN_1746652	54346	UNC93A	neg	-0.228502	-0.232143	0.00411653	0.00674268	0.0139352	0.0157914	NA	NA
ILMN_1657983	54386	TERF2IP	neg	-0.242852	-0.233217	0.00225296	0.00648529	0.00847533	0.0152571	NA	NA
ILMN_1660923	54435	HCG4	neg	-0.354105	-0.19848	5.75959e-06	0.0210163	5.07551e-05	0.0424634	NA	NA
ILMN_1667315	54441	STAG3L1	neg	-0.203553	-0.207337	0.0108135	0.0158256	0.0310894	0.0331102	NA	NA
ILMN_1652331	54442	KCTD5	neg	-0.353124	-0.370838	6.13788e-06	9.52885e-06	5.34938e-05	4.70646e-05	NA	NA
ILMN_1728972	54478	PIMREG	neg	-0.271718	-0.280771	0.000600812	0.000971907	0.00276857	0.00289434	NA	NA
ILMN_2049693	54494	C11orf71	neg	-0.218488	-0.332739	0.00614113	8.04372e-05	0.0193781	0.000317283	NA	NA
ILMN_1810805	54497	HEATR5B	neg	-0.301573	-0.203728	0.00013034	0.0177877	0.000744964	0.0366999	NA	NA
ILMN_1689831	54508	EPB41L4A-AS2	neg	-0.211154	-0.308887	0.00814482	0.000267267	0.0245734	0.0009194	NA	NA
ILMN_1799026	54510	PCDH18	neg	-0.290704	-0.365161	0.000231843	1.33261e-05	0.00122442	6.3769e-05	NA	NA
ILMN_1795275	54532	USP53	neg	-0.434931	-0.325799	1.39839e-08	0.000115263	2.68171e-07	0.00043586	NA	NA
ILMN_1677396	54602	NDFIP2	neg	-0.237739	-0.234182	0.00280401	0.00626135	0.0101345	0.0148029	NA	NA
ILMN_1737685	54675	CRLS1	neg	-0.260421	-0.419961	0.00102586	3.96605e-07	0.00434423	2.74726e-06	NA	NA
ILMN_1668540	54680	ZNHIT6	neg	-0.292466	-0.276335	0.000211511	0.00117748	0.00113489	0.00343703	NA	NA
ILMN_1652490	54682	MANSC1	neg	-0.257981	-0.498265	0.00114802	7.77426e-10	0.00478384	1.03228e-08	NA	NA
ILMN_1702764	54708	45356	neg	-0.339735	-0.400363	1.43182e-05	1.49915e-06	0.000111803	9.03548e-06	NA	NA
ILMN_1743655	54732	TMED9	neg	-0.197738	-0.237151	0.0133471	0.0056151	0.0368818	0.0134609	NA	NA
ILMN_1663975	54805	CNNM2	neg	-0.384063	-0.371555	7.4393e-07	9.12907e-06	8.67407e-06	4.52366e-05	NA	NA
ILMN_1680130	54808	DYM	neg	-0.26097	-0.451181	0.00100004	3.97711e-08	0.00425399	3.47401e-07	NA	NA
ILMN_1767722	54812	AFTPH	neg	-0.248709	-0.37909	0.00174371	5.78556e-06	0.00681993	3.00282e-05	NA	NA
ILMN_2334204	54821	ERCC6L	neg	-0.330313	-0.356757	2.53962e-05	2.16446e-05	0.000183078	9.81465e-05	NA	NA
ILMN_2054510	54828	BCAS3	neg	-0.229205	-0.398175	0.00399997	1.73009e-06	0.0136197	1.02161e-05	NA	NA
ILMN_1789059	54834	GDAP2	neg	-0.396593	-0.252918	2.96947e-07	0.00308053	3.9158e-06	0.00795987	NA	NA
ILMN_1749180	54845	ESRP1	neg	-0.231253	-0.287967	0.0036772	0.000707148	0.0126989	0.00218513	NA	NA
ILMN_1724990	54859	ELP6	neg	-0.196654	-0.401069	0.0138734	1.43108e-06	0.0379918	8.66213e-06	NA	NA
[truncated: 1,813 more rows]
