# Supplementary material for: Elevated GCN2 levels in cancer cells confer protection from mitotic stress and faster cell movement
Source: Cell Oncol (Dordr). 2026 May 11;49(4):92. doi: 10.1007/s13402-026-01214-5 (PMC13346413; doi:10.1007/s13402-026-01214-5)
Supplement: Supplementary file 15 — Supplementary Material 15 [file 13402_2026_1214_MOESM15_ESM.xlsx]

## Sheet: Table S5
Core gene list	Gene	Relative intensity in BioID	siGCN2/siCtr intensity in PP1γ IPs	log2 relative intensity in BioID	log2 siGCN2/ siCtr intensity in PP1γ Ips		Complete 256‑gene list	Gene	Relative intensity in BioID	siGCN2/siCtr intensity in PP1γ IPs	log2 relative intensity in BioID	log2 siGCN2/ siCtr intensity in PP1γ Ips
Nucleation_branching	ARPC1A						Nucleation_branching	ARPC1A
	ARPC1B	4.75075	5793.7	2.24816	12.5003			ARPC1B	4.75075	5793.7	2.24816	12.5003
	ARPC2							ARPC2
	ARPC3	1.791	45781	0.840767	15.4825			ARPC3	1.791	45781	0.840767	15.4825
	ARPC4	41432.1		15.3385				ARPC4	41432.1		15.3385
	ARPC5	1.11014		0.150739				ARPC5	1.11014		0.150739
	ACTR2	1.46751		0.553367				ARPC5L	2.40019		1.26315
	ACTR3	1.46015	15223	0.546115	13.894			ACTR2	1.46751		0.553367
	WAS							ACTR3	1.46015	15223	0.546115	13.894
	WASL	3.18906		1.67313				WAS
	WASF1	1.27231		0.347448				WASL	3.18906		1.67313
	WASF2	1.23193		0.300917				WASF1	1.27231		0.347448
	CYFIP1	1.98638	1.5615	0.990138	0.642934			WASF2	1.23193		0.300917
	ABI1	1.04333		0.0611974				WASF3
	ABI2	1.3097	3.62976e-05	0.389241	-14.7498			CYFIP1	1.98638	1.5615	0.990138	0.642934
	NCKAP1	1.35389	2.79662	0.437107	1.48368			CYFIP2		1.82459		0.867569
	BRK1							ABI1	1.04333		0.0611974
	CORO1A							ABI2	1.3097	3.62976e-05	0.389241	-14.7498
	CORO1B	1.37433		0.458724				ABI3
Formins_elongators	DIAPH1	0.646424		-0.629448				NCKAP1	1.35389	2.79662	0.437107	1.48368
	DIAPH2							BRK1
	FMNL1	1.05675		0.079629				CORO1A
	FMNL2							CORO1B	1.37433		0.458724
	FMNL3	1.33078		0.41227				ARPIN	1.06927		0.096631
	INF2	0.671341	2.65089	-0.574882	1.40648			WASHC1
	FHOD1	0.903033		-0.14715				JMY	1.86999		0.903029
	VASP	0.830555		-0.267853			Formins_elongation	DIAPH1	0.646424		-0.629448
	EVL	1.84211		0.881361				DIAPH2
	ENAH	0.398671		-1.32673				DIAPH3	2.96766	6.35678	1.56933	2.6683
Severing _depolymerization	CFL1	2.86886	0.293846	1.52048	-1.76687			FMNL1	1.05675		0.079629
	CFL2							FMNL2
	DSTN	4.76993	2.58939	2.25397	1.37261			FMNL3	1.33078		0.41227
	GSN	1.56684		0.647855				FMN2
	CAP1	0.841957		-0.248182				INF2	0.671341	2.65089	-0.574882	1.40648
	CAPZA1	0.755203	2.18784	-0.405064	1.12951			FHOD1	0.903033		-0.14715
	CAPZA2	1.11227	1.99748	0.153502	0.99818			FHOD3
	CAPZB	0.819966	2.30269	-0.286364	1.20332			DAAM2
	TMSB4X	0.916286		-0.126129				VASP	0.830555		-0.267853
	TMSB10							EVL	1.84211		0.881361
Crosslinking_myosins	ACTB							ENAH	0.398671		-1.32673
	ACTG1							LMOD1
	ACTA2							LMOD2
	ACTN1						Severing_capping_monomer	CFL1	2.86886	0.293846	1.52048	-1.76687
	ACTN4	0.520871		-0.941002				CFL2
	FSCN1	1.68035	1.07436	0.748762	0.103473			DSTN	4.76993	2.58939	2.25397	1.37261
	LCP1	1.62085		0.696751				GSN	1.56684		0.647855
	FLNA	0.378102	2.63076	-1.40315	1.39548			SCIN
	PLEC	0.497325	3.15489	-1.00774	1.65759			CAP1	0.841957		-0.248182
	MYH9	0.357479	3.19832	-1.48407	1.67731			CAPZA1	0.755203	2.18784	-0.405064	1.12951
	MYH10							CAPZA2	1.11227	1.99748	0.153502	0.99818
	MYH14	0.530777		-0.913822				CAPZB	0.819966	2.30269	-0.286364	1.20332
	MYL9							TMSB4X	0.916286		-0.126129
	MYL2							TMSB4Y
	MYLK							TMSB10
	PPP1R12A	0.85898	1.6172	-0.219304	0.693494			TMSB15A
Rho_GTPases_effectors	RHOA	1.46999		0.555803				TMSB15B
	RHOC							TMSB15C
	RAC1	1.04493		0.0634127			Crosslinking_myosins	ACTB
	RAC2							ACTG1
	CDC42	1.99103		0.993513				ACTA1
	ROCK1	1.10945		0.149848				ACTA2
	ROCK2	0.77194	8037.1	-0.373438	12.9725			ACTC1	2.36073		1.23923
	LIMK1							ACTN1
	LIMK2	0.726719		-0.46053				ACTN2
	PAK1							ACTN4	0.520871		-0.941002
	PAK2	0.379638		-1.3973				FSCN1	1.68035	1.07436	0.748762	0.103473
	TIAM1							FSCN2
	PREX1	0.98727		-0.0184841				FSCN3
	VAV2	1.30326		0.382126				LCP1	1.62085		0.696751
	DOCK1	1.01818		0.0259986				PLEC	0.497325	3.15489	-1.00774	1.65759
	DOCK2							FLNA	0.378102	2.63076	-1.40315	1.39548
	ARHGEF2	2.54352	5010.1	1.34683	12.2906			FLNB	0.346879	5.34163	-1.52749	2.41728
	ARHGEF7	0.597124		-0.743897				MACF1	0.698456		-0.517758
	STARD13	3.37232		1.75374				SPTA1
Focal_adhesion_integrins	ITGA5							SPECC1L	0.720143		-0.473645
	ITGA6							MYH9	0.357479	3.19832	-1.48407	1.67731
	ITGAV							MYH10
	ITGB1	0.372293		-1.42549				MYH14	0.530777		-0.913822
	ITGB3							MYH11	1.00357		0.00514771
	PTK2	1.87254		0.904998				MYH2
	PXN	0.397423		-1.33125				MYH3
	VCL	0.920654		-0.11927				MYH4
	TLN1	0.609922		-0.713304				MYH6
	ILK	2.78008		1.47513				MYH7
	PARVA	0.619073		-0.691817				MYH7B
	FERMT2	0.866165		-0.207287				MYH8
	BCAR1	0.710841	13578	-0.492401	13.729			MYO1A
	SORBS1	3.12235		1.64263				MYO1B	0.379212	1.93623	-1.39892	0.953247
	TRIP6	0.905106	2.06693	-0.143842	1.04749			MYO1C	1.17819	39.267	0.236577	5.29525
Adherens_junctions	CDH1							MYO1D
	CDH2							MYO1G
	CDH5							MYO5A	0.835348		-0.259551
	CTNNB1	1.04327		0.0611091				MYO5C
	CTNNA1	1.41982	19174	0.505705	14.2269			MYO6
	CTNND1	2.0396	1.51894	1.02829	0.603062			MYO7A
	JUP	1.96782		0.976599				MYO7B
	PTPRF	0.872814		-0.196254				MYO9B	0.628705		-0.669545
	PTPRK							MYO18A	0.236793		-2.0783
	TJP1	0.315642	1.64047	-1.66364	0.714105			MYO19
	AJUBA	1.12401	1.98063	0.168661	0.985959			MYOZ1
	AFDN	0.524785		-0.930203				MYL9
	PLEKHA7							MYL2
								MYL6	1.29028	1.59224	0.367682	0.671061
								MYL6B	0.920132		-0.120087
								MYLK
								MYLK2
								PPP1R12A	0.85898	1.6172	-0.219304	0.693494
							Rho_GTPases_effectors	RHOA	1.46999		0.555803
								RHOC
								RHOB	1.5664		0.647457
								RHOF	1.41398		0.499766
								RHOG	2.16053		1.11139
								RHOJ
								RHOD
								RND1
								RND3
								RAC1	1.04493		0.0634127
								RAC2
								RAC3
								CDC42	1.99103		0.993513
								ROCK1	1.10945		0.149848
								ROCK2	0.77194	8037.1	-0.373438	12.9725
								LIMK1
								LIMK2	0.726719		-0.46053
								PAK1
								PAK2	0.379638		-1.3973
								PAK3
								PAK4	1.73989		0.798993
								PAK5
								PKN1	0.968188		-0.0466412
								PKN2	0.88078		-0.183147
								PKN3	2.22317		1.15262
								CDC42BPA	1.57434		0.654743
								CDC42BPB	1.04888		0.0688433
								CDC42BPG
								TIAM1
								PREX1	0.98727		-0.0184841
								VAV1
								VAV2	1.30326		0.382126
								VAV3
								DOCK1	1.01818		0.0259986
								DOCK2
								DOCK4	0.778705		-0.360852
								DOCK5	0.972456		-0.0402945
								NCK1	1.15504		0.207945
								NCK2
								NCKAP1L
								ARHGEF2	2.54352	5010.1	1.34683	12.2906
								ARHGEF5	1.27335		0.34863
								ARHGEF7	0.597124		-0.743897
								STARD13	3.37232		1.75374
							Focal_adhesion_integrins	ITGA1
								ITGA2
								ITGA3
								ITGA4		4.50613e-05		-14.4378
								ITGA5
								ITGA6
								ITGA7
								ITGA9
								ITGAV
								ITGAL
								ITGAX
								ITGA2B
								ITGB1	0.372293		-1.42549
								ITGB2
								ITGB3
								ITGB4
								ITGB5
								ITGB6
								ITGB7
								ITGB8
								PTK2	1.87254		0.904998
								PTK2B	1.14996		0.201583
								PXN	0.397423		-1.33125
								VCL	0.920654		-0.11927
								TLN1	0.609922		-0.713304
								TLN2	0.508204		-0.976519
								ZYX	0.473061		-1.0799
								ILK	2.78008		1.47513
								PARVA	0.619073		-0.691817
								FERMT1	1.87191		0.904508
								FERMT2	0.866165		-0.207287
								FERMT3
								BCAR1	0.710841	13578	-0.492401	13.729
								SORBS1	3.12235		1.64263
								SORBS3	2.35952		1.23849
								TRIP6	0.905106	2.06693	-0.143842	1.04749
								PDLIM1	0.442641		-1.17579
								PALLD	0.986962	3.44702	-0.0189337	1.78535
								MACF1	0.698456		-0.517758
								KANK1	0.431885		-1.21128
								KANK2	0.606639		-0.72109
								LPXN
								FN1
								VTN
								THBS1	0.567492	1.53848	-0.817329	0.621502
								THBS4
								COL1A1	1.08762		0.121174
								COL3A1
								VCAM1
								ICAM1	1.21116		0.276391
								ICAM2
								SDC1
								SDC2
								SDC3
								SDC4		14474		13.8212
								CSPG4
							Adherens_junctions	CDH1
								CDH2
								CDH3
								CDH5
								CTNNB1	1.04327		0.0611091
								CTNNA1	1.41982	19174	0.505705	14.2269
								CTNNA2		16838		14.0394
								CTNNA3
								CTNND1	2.0396	1.51894	1.02829	0.603062
								JUP	1.96782		0.976599
								PTPRF	0.872814		-0.196254
								PTPRJ
								PTPRM
								PTPRK
								PTPRU
								TJP1	0.315642	1.64047	-1.66364	0.714105
								AJUBA	1.12401	1.98063	0.168661	0.985959
								AFDN	0.524785		-0.930203
								LLGL1	1.13233		0.1793
								DLG1	0.718669		-0.476601
								DLG5	1.17165		0.228546
								SCRIB	0.377414	1.83828	-1.40578	0.878356
								EPB41L5
								MARVELD3
								PLEKHA7
								SPECC1L	0.720143		-0.473645
								MYO6
								AMOT
								AMOTL1
								AMOTL2	1.41641		0.502237
								FRMD5
								FRMD6
								KRIT1
								RAP2A
								RAP2B
								RAP2C	1.68686		0.754337
								ARHGAP18	0.902688		-0.147701
								ARHGAP35	0.395544	1.49424	-1.33809	0.579414
							Protrusion_lamellipodia	FMR1	0.803264		-0.316054
								MTSS1
								FNBP1L	0.797899		-0.325723
								PACSIN2	1.06122		0.0857262
								EPS8
								SH3BP1		5282.3		12.367
								SPATA13
								SWAP70	1.09715		0.133762
								RUFY3	0.320486		-1.64167
								CTTN	0.53497	1.73682	-0.902469	0.796452
								DBN1
